# Supplementary material for: Polysaccharide synthesis operon modulates Rickettsia-endothelial cell interactions
Source: PLoS Pathog. 2025 Jun 26;21(6):e1013277. doi: 10.1371/journal.ppat.1013277 (PMC12201665; doi:10.1371/journal.ppat.1013277)
Supplement: S1 Table — Fold change of genes differentially expressed in Rickettsia-infected HMEC-1 cells over uninfected controls or between infected cells. (XLSX) [file ppat.1013277.s001.xlsx]

## Sheet: HK2 over Uninfected
Gene	Name	Fold Change- HK2 infected HMEC-1 over Uninfected control
CXCL1	chemokine (C-X-C motif) ligand 1 (melanoma growth stimulating activity, alpha)	71.19
ICAM1	intercellular adhesion molecule 1	50.79
CXCL8	chemokine (C-X-C motif) ligand 8	49.13									#%result_name=Comparisons
CCL2	chemokine (C-C motif) ligand 2	41.4									#%array_type=Clariom_S_Human
IL1B	interleukin 1 beta	41.32									#%annotation=Clariom_S_Human.r1.na36.hg38.a1.transcript.csv
IL6	interleukin 6	34.15									#%comparison=HK2 vs Ctrl
MX1	MX dynamin-like GTPase 1	30.31
CCL20	chemokine (C-C motif) ligand 20	28.69
TNFAIP3	tumor necrosis factor, alpha-induced protein 3	20.36
IRAK2	interleukin 1 receptor associated kinase 2	20.15
BIRC3	baculoviral IAP repeat containing 3	19.28
EFNA1	ephrin-A1	18.73
SOD2	superoxide dismutase 2, mitochondrial	18.49
TRAF1	TNF receptor-associated factor 1	14.97
IFIT3	interferon-induced protein with tetratricopeptide repeats 3	13.89
VCAM1	vascular cell adhesion molecule 1	13.76
IRF1	interferon regulatory factor 1	13.04
TNFSF15	tumor necrosis factor (ligand) superfamily, member 15	12.86
RELB	v-rel avian reticuloendotheliosis viral oncogene homolog B	12.51
DDX58	DEAD (Asp-Glu-Ala-Asp) box polypeptide 58	11.83
OAS2	2-5-oligoadenylate synthetase 2	11.1
NFKB2	nuclear factor of kappa light polypeptide gene enhancer in B-cells 2 (p49/p100)	10.25
CXCL2	chemokine (C-X-C motif) ligand 2	9.58
CXCL3	chemokine (C-X-C motif) ligand 3	9.36
TNFSF18	tumor necrosis factor (ligand) superfamily, member 18	8.98
CCL5	chemokine (C-C motif) ligand 5	8.28
TNFAIP2	tumor necrosis factor, alpha-induced protein 2	7.99
NFKBIA	nuclear factor of kappa light polypeptide gene enhancer in B-cells inhibitor, alpha	6.83
CSF1	colony stimulating factor 1 (macrophage)	6.31
PMAIP1	phorbol-12-myristate-13-acetate-induced protein 1	6.28
IFIH1	interferon induced, with helicase C domain 1	6.17
IFIT1	interferon-induced protein with tetratricopeptide repeats 1	6.12
TIFA	TRAF-interacting protein with forkhead-associated domain	5.95
NUAK2	NUAK family, SNF1-like kinase, 2	5.9
IFI44	interferon-induced protein 44	5.33
IER3	immediate early response 3	5.28
CLDN1	claudin 1	5.24
CSF2	colony stimulating factor 2 (granulocyte-macrophage)	5.18
JUNB	jun B proto-oncogene	4.91
CSF3	colony stimulating factor 3	4.82
DRAM1	DNA-damage regulated autophagy modulator 1	4.75
TNIP1	TNFAIP3 interacting protein 1	4.66
SLC2A6	solute carrier family 2 (facilitated glucose transporter), member 6 [Source:HGNC Symbol;Acc:HGNC:11011]	4.64
SERPINB2	serpin peptidase inhibitor, clade B (ovalbumin), member 2	4.64
SLC2A6	solute carrier family 2 (facilitated glucose transporter), member 6 [Source:HGNC Symbol;Acc:HGNC:11011]	4.45
NFKBIZ	nuclear factor of kappa light polypeptide gene enhancer in B-cells inhibitor, zeta	4.14
ESM1	endothelial cell-specific molecule 1	4.07
PTX3	pentraxin 3, long	4.03
OAS1	2-5-oligoadenylate synthetase 1	3.99
RIPK2	receptor-interacting serine-threonine kinase 2	3.96
SLC2A6	solute carrier family 2 (facilitated glucose transporter), member 6 [Source:HGNC Symbol;Acc:HGNC:11011]	3.94
NFKB1	nuclear factor of kappa light polypeptide gene enhancer in B-cells 1	3.88
ADAMTS4	ADAM metallopeptidase with thrombospondin type 1 motif 4	3.88
TNFSF4	tumor necrosis factor (ligand) superfamily, member 4	3.81
IRF9	interferon regulatory factor 9	3.8
IL32	interleukin 32	3.75
MAP3K8	mitogen-activated protein kinase kinase kinase 8	3.64
IFIT2	interferon-induced protein with tetratricopeptide repeats 2	3.6
VEGFC	vascular endothelial growth factor C	3.58
ZC3H12C	zinc finger CCCH-type containing 12C	3.49
HIVEP2	human immunodeficiency virus type I enhancer binding protein 2	3.47
OASL	2-5-oligoadenylate synthetase-like	3.46
DTX3L	deltex 3 like, E3 ubiquitin ligase	3.46
ZC3H12A; MIR6732	zinc finger CCCH-type containing 12A; microRNA 6732	3.42
TNFRSF9	tumor necrosis factor receptor superfamily, member 9	3.37
GPRC5B	G protein-coupled receptor, class C, group 5, member B	3.35
NRG1	neuregulin 1	3.34
FAM101A	family with sequence similarity 101, member A	3.33
ATF3	activating transcription factor 3	3.33
SLC2A6	solute carrier family 2 (facilitated glucose transporter), member 6	3.31
ZC3HAV1	zinc finger CCCH-type, antiviral 1	3.23
SAMD9L	sterile alpha motif domain containing 9-like	3.19
CD47	CD47 molecule	3.14
PARP14	poly(ADP-ribose) polymerase family member 14	3.13
RIN2	Ras and Rab interactor 2	3.11
TRIB1	tribbles pseudokinase 1	3.08
LIF	leukemia inhibitory factor	3.08
NOCT	nocturnin	3.07
PARP9	poly(ADP-ribose) polymerase family member 9	3.04
C8orf4	chromosome 8 open reading frame 4	3.04
BHLHE41	basic helix-loop-helix family, member e41	3.04
RNF19B	ring finger protein 19B	3.02
OAS3	2-5-oligoadenylate synthetase 3	3.01
ETS2	v-ets avian erythroblastosis virus E26 oncogene homolog 2	2.99
IFIT5	interferon-induced protein with tetratricopeptide repeats 5	2.98
TMEM217	transmembrane protein 217	2.93
DDX60	DEAD (Asp-Glu-Ala-Asp) box polypeptide 60	2.9
APOL3	apolipoprotein L, 3	2.9
RIN2	Transcript Identified by AceView, Entrez Gene ID(s) 54453	2.9
LAMC2	laminin, gamma 2	2.89
BCL2A1	BCL2-related protein A1	2.88
SDC4	syndecan 4	2.87
ETS1	v-ets avian erythroblastosis virus E26 oncogene homolog 1	2.86
PANX1	pannexin 1	2.86
PAPPA	pregnancy-associated plasma protein A, pappalysin 1	2.86
SLC12A7	solute carrier family 12 (potassium/chloride transporter), member 7	2.85
OPTN	optineurin	2.78
IL7R	interleukin 7 receptor	2.76
TAP1	transporter 1, ATP-binding cassette, sub-family B (MDR/TAP)	2.76
HELZ2	helicase with zinc finger 2, transcriptional coactivator	2.71
FAM43A	family with sequence similarity 43, member A	2.71
BCL3; MIR8085	B-cell CLL/lymphoma 3; microRNA 8085	2.69
PLAU	plasminogen activator, urokinase	2.65
CTPS2	Transcript Identified by AceView, Entrez Gene ID(s) 56474	2.65
YPEL2	yippee like 2	2.64
CDK6	cyclin-dependent kinase 6	2.62
STC1	stanniocalcin 1	2.61
PLSCR1	phospholipid scramblase 1	2.61
PDE5A	phosphodiesterase 5A, cGMP-specific	2.58
SBNO2	strawberry notch homolog 2 (Drosophila)	2.57
B3GNT5	UDP-GlcNAc:betaGal beta-1,3-N-acetylglucosaminyltransferase 5	2.56
FGF5	fibroblast growth factor 5	2.56
GCH1	GTP cyclohydrolase 1	2.55
SLC7A2	solute carrier family 7 (cationic amino acid transporter, y+ system), member 2	2.54
BIRC3	Memczak2013 ANTISENSE, CDS, coding, INTERNAL best transcript NM_182962	2.51
JAG1	jagged 1	2.48
SAMD9	sterile alpha motif domain containing 9	2.48
PLK2	polo-like kinase 2	2.46
CFLAR	CASP8 and FADD like apoptosis regulator	2.45
SAMD4A	sterile alpha motif domain containing 4A	2.45
SQSTM1	sequestosome 1	2.45
HBEGF	heparin-binding EGF-like growth factor	2.45
CTHRC1	collagen triple helix repeat containing 1	2.45
GBP1	guanylate binding protein 1, interferon-inducible	2.43
DDX60L	DEAD (Asp-Glu-Ala-Asp) box polypeptide 60-like	2.42
USP18	ubiquitin specific peptidase 18	2.42
TNFAIP8	tumor necrosis factor, alpha-induced protein 8	2.41
APOL2	apolipoprotein L, 2	2.38
SAMD4A	Jeck2013 ALT_ACCEPTOR, ALT_DONOR, coding, INTERNAL, intronic best transcript NM_015589	2.38
ZNF697	zinc finger protein 697	2.36
STAT1	signal transducer and activator of transcription 1	2.36
CITED4	Cbp/p300-interacting transactivator, with Glu/Asp rich carboxy-terminal domain, 4	2.36
EFNB1	ephrin-B1	2.35
SQSTM1	Transcript Identified by AceView, Entrez Gene ID(s) 8878	2.34
SMAD3	SMAD family member 3	2.33
TRAF3	TNF receptor-associated factor 3	2.33
SELE	selectin E	2.33
F2RL1	coagulation factor II (thrombin) receptor-like 1	2.33
UGCG	UDP-glucose ceramide glucosyltransferase	2.32
RAPGEF5	Rap guanine nucleotide exchange factor 5	2.31
ZNFX1	zinc finger, NFX1-type containing 1	2.3
NINJ1	ninjurin 1	2.3
ISG15	ISG15 ubiquitin-like modifier	2.28
SLC11A2	solute carrier family 11 (proton-coupled divalent metal ion transporter), member 2	2.28
BIRC2	baculoviral IAP repeat containing 2	2.27
POGZ	Transcript Identified by AceView, Entrez Gene ID(s) 23126	2.27
TNFRSF10B	tumor necrosis factor receptor superfamily, member 10b	2.25
PPP1R15A	protein phosphatase 1, regulatory subunit 15A	2.24
TRANK1	tetratricopeptide repeat and ankyrin repeat containing 1	2.19
IRF2	interferon regulatory factor 2	2.18
CFB	complement factor B	2.18
HDAC4	Transcript Identified by AceView, Entrez Gene ID(s) 9759	2.18
OTUD4	OTU deubiquitinase 4	2.17
ZFP36	ZFP36 ring finger protein	2.16
TAPBP	TAP binding protein (tapasin)	2.15
ATP13A3	Jeck2013 ALT_ACCEPTOR, ALT_DONOR, coding, INTERNAL, intronic best transcript NM_024524	2.15
CDC42EP2	CDC42 effector protein (Rho GTPase binding) 2	2.15
ELF1	Memczak2013 ALT_ACCEPTOR, ALT_DONOR, coding, INTERNAL, intronic best transcript NM_172373	2.14
ERAP2	endoplasmic reticulum aminopeptidase 2	2.13
PHLDB2; PLCXD2	pleckstrin homology-like domain, family B, member 2; phosphatidylinositol-specific phospholipase C, X domain containing 2	2.12
IRS2	Transcript Identified by AceView, Entrez Gene ID(s) 8660	2.12
MYBL1	v-myb avian myeloblastosis viral oncogene homolog-like 1	2.1
TGIF1	TGFB-induced factor homeobox 1	2.1
SUSD6	sushi domain containing 6	2.09
HECW2	HECT, C2 and WW domain containing E3 ubiquitin protein ligase 2	2.09
ATP2B1	ATPase, Ca++ transporting, plasma membrane 1	2.07
SP110	SP110 nuclear body protein	2.06
TRIM25; MIR3614	tripartite motif containing 25; microRNA 3614	2.06
PML	promyelocytic leukemia	2.06
GBP3	guanylate binding protein 3	2.06
TNC	tenascin C	2.06
SLIT2	Jeck2013 ALT_ACCEPTOR, ALT_DONOR, coding, INTERNAL, intronic best transcript NM_004787	2.06
PDGFB	platelet-derived growth factor beta polypeptide	2.05
SLC25A37	solute carrier family 25 (mitochondrial iron transporter), member 37	2.01
EXT1; hunera	Jeck2013 ALT_ACCEPTOR, ALT_DONOR, coding, INTERNAL, intronic best transcript NM_000127; Transcript Identified by AceView	2.01
TAF4B	TAF4b RNA polymerase II, TATA box binding protein (TBP)-associated factor, 105kDa	2
GORAB	golgin, RAB6-interacting	2
CRYAB	crystallin alpha B	-2.02
PSRC1	proline/serine-rich coiled-coil 1	-2.04
C9orf114	chromosome 9 open reading frame 114	-2.05
ATOH8	atonal bHLH transcription factor 8	-2.07
UBR3	Transcript Identified by AceView, Entrez Gene ID(s) 130507	-2.07
TBX1	T-box 1	-2.1
GRAP	GRB2-related adaptor protein	-2.13
RAB30	RAB30, member RAS oncogene family	-2.13
NEBL	nebulette	-2.18
SGK223	homolog of rat pragma of Rnd2; Tyrosine-protein kinase SgK223 [Source:UniProtKB/Swiss-Prot;Acc:Q86YV5]	-2.24
TMEM133	transmembrane protein 133	-2.31
NPR3	natriuretic peptide receptor 3	-2.46
LBH	limb bud and heart development	-2.49
RUNX1T1	runt-related transcription factor 1; translocated to, 1 (cyclin D-related)	-2.66

## Sheet: HK15 over Uninfected
Gene	Name	Fold Change -HK15 infected HMEC-1 over Uninfected control
PMAIP1	phorbol-12-myristate-13-acetate-induced protein 1	17.97
IFIT2	interferon-induced protein with tetratricopeptide repeats 2	16.79
IFIT3	interferon-induced protein with tetratricopeptide repeats 3	11.25
IFI44	interferon-induced protein 44	9.66
DDX58	DEAD (Asp-Glu-Ala-Asp) box polypeptide 58	7.42
IFIT1	interferon-induced protein with tetratricopeptide repeats 1	6.57
ICAM1	intercellular adhesion molecule 1	6.57
BIRC3	baculoviral IAP repeat containing 3	6.41
IL1B	interleukin 1 beta	6.12
TNFAIP3	tumor necrosis factor, alpha-induced protein 3	6.05
CXCL1	chemokine (C-X-C motif) ligand 1 (melanoma growth stimulating activity, alpha)	5.9
CCL2	chemokine (C-C motif) ligand 2	5.54
OASL	2-5-oligoadenylate synthetase-like	5.37
CXCL8	chemokine (C-X-C motif) ligand 8	4.89
ATF3	activating transcription factor 3	4.83
IRF1	interferon regulatory factor 1	4.72
IRAK2	interleukin 1 receptor associated kinase 2	4.7
RELB	v-rel avian reticuloendotheliosis viral oncogene homolog B	4.4
ZC3HAV1	zinc finger CCCH-type, antiviral 1	4.22
NFKB2	nuclear factor of kappa light polypeptide gene enhancer in B-cells 2 (p49/p100)	4.06
VCAM1	vascular cell adhesion molecule 1	4
JUNB	jun B proto-oncogene	3.97
SAMD9	sterile alpha motif domain containing 9	3.9
TRAF1	TNF receptor-associated factor 1	3.88
DDX60	DEAD (Asp-Glu-Ala-Asp) box polypeptide 60	3.86
CSF1	colony stimulating factor 1 (macrophage)	3.66
MX1	MX dynamin-like GTPase 1	3.53
NFKBIA	nuclear factor of kappa light polypeptide gene enhancer in B-cells inhibitor, alpha	3.45
SCG2	secretogranin II	2.98
SYT9	synaptotagmin IX	2.96
HLA-B	major histocompatibility complex, class I, B	2.92
GPR22	G protein-coupled receptor 22	2.81
APOL3	apolipoprotein L, 3	2.76
CCL5	chemokine (C-C motif) ligand 5	2.75
PAG1	phosphoprotein membrane anchor with glycosphingolipid microdomains 1	2.72
EFNA1	ephrin-A1	2.71
NUAK2	NUAK family, SNF1-like kinase, 2	2.7
IL1RL1	interleukin 1 receptor-like 1	2.7
OAS2	2-5-oligoadenylate synthetase 2	2.69
PSG1	pregnancy specific beta-1-glycoprotein 1	2.67
MME	membrane metallo-endopeptidase	2.59
SOD2	superoxide dismutase 2, mitochondrial	2.55
IGFBP3	insulin like growth factor binding protein 3	2.55
VEGFC	vascular endothelial growth factor C	2.54
ISG15	ISG15 ubiquitin-like modifier	2.53
OR5AK2	olfactory receptor, family 5, subfamily AK, member 2	2.52
IL32	interleukin 32	2.51
FMN1	formin 1	2.5
SAMD9L	sterile alpha motif domain containing 9-like	2.47
NOCT	nocturnin	2.46
IFIH1	interferon induced, with helicase C domain 1	2.46
CDCP1	CUB domain containing protein 1	2.45
ZNFX1	zinc finger, NFX1-type containing 1	2.44
TNFSF18	tumor necrosis factor (ligand) superfamily, member 18	2.44
LNPEP	Memczak2013 ANTISENSE, coding, INTERNAL, UTR3 best transcript NM_175920	2.44
ZFP36L2	ZFP36 ring finger protein-like 2	2.43
KLF4	Kruppel-like factor 4 (gut)	2.42
APOL2	apolipoprotein L, 2	2.41
GABARAPL1	GABA(A) receptor-associated protein like 1	2.39
PANX1	pannexin 1	2.38
FAM129A	family with sequence similarity 129, member A	2.36
ZFP36	ZFP36 ring finger protein	2.36
FGF2	fibroblast growth factor 2 (basic)	2.35
F2RL2	coagulation factor II (thrombin) receptor-like 2	2.32
PSG7	pregnancy specific beta-1-glycoprotein 7 (gene/pseudogene)	2.31
CCND3	Memczak2013 ALT_ACCEPTOR, ALT_DONOR, coding, INTERNAL, intronic best transcript NM_001136017	2.3
MYO1F	myosin IF	2.28
TNFSF4	tumor necrosis factor (ligand) superfamily, member 4	2.26
CDKN1A	cyclin-dependent kinase inhibitor 1A (p21, Cip1)	2.23
IL6	interleukin 6	2.23
SQSTM1	sequestosome 1	2.23
DRAM1	DNA-damage regulated autophagy modulator 1	2.21
MEIS3	Meis homeobox 3	2.21
TBX2	T-box 2	2.18
ZC3H12C	zinc finger CCCH-type containing 12C	2.17
ABTB2	ankyrin repeat and BTB (POZ) domain containing 2	2.17
GALNT5	polypeptide N-acetylgalactosaminyltransferase 5	2.17
IER3	immediate early response 3	2.16
PSG4	pregnancy specific beta-1-glycoprotein 4	2.15
ADGRE5	adhesion G protein-coupled receptor E5	2.14
FIGN	fidgetin	2.14
TCF21	transcription factor 21	2.13
GPRC5A; MIR614	G protein-coupled receptor, class C, group 5, member A; microRNA 614	2.12
TMEM140	transmembrane protein 140	2.11
CRYAB	crystallin alpha B	2.11
TRIM22	tripartite motif containing 22	2.1
SCN8A	sodium channel, voltage gated, type VIII alpha subunit	2.09
SERPINB2	serpin peptidase inhibitor, clade B (ovalbumin), member 2	2.09
OPTN	optineurin	2.08
CLDN1	claudin 1	2.07
CCND2	cyclin D2	2.07
RASGRF1	Ras protein-specific guanine nucleotide-releasing factor 1	2.06
GPRC5B	G protein-coupled receptor, class C, group 5, member B	2.05
SLC2A14	solute carrier family 2 (facilitated glucose transporter), member 14	2.02
GABRA3	gamma-aminobutyric acid (GABA) A receptor, alpha 3	2
LRIG1	leucine-rich repeats and immunoglobulin-like domains 1	-2.01
FBXW9	F-box and WD repeat domain containing 9	-2.02
UBR3	Transcript Identified by AceView, Entrez Gene ID(s) 130507	-2.02
LRRC63	leucine rich repeat containing 63	-2.03
JAM3	junctional adhesion molecule 3	-2.04
KRTAP4-11	keratin associated protein 4-11	-2.06
VAMP7	Transcript Identified by AceView, Entrez Gene ID(s) 6845	-2.08
ABHD10	abhydrolase domain containing 10	-2.11
GNG11	guanine nucleotide binding protein (G protein), gamma 11	-2.19
ATP5D	ATP synthase, H+ transporting, mitochondrial F1 complex, delta subunit	-2.2
ST6GALNAC3	ST6 (alpha-N-acetyl-neuraminyl-2,3-beta-galactosyl-1,3)-N-acetylgalactosaminide alpha-2,6-sialyltransferase 3	-2.27
RAB30	RAB30, member RAS oncogene family	-2.3
NLGN4Y	neuroligin 4, Y-linked	-2.35
SLC43A1	solute carrier family 43 (amino acid system L transporter), member 1	-2.39
FBLN5	fibulin 5	-2.41
SLC16A1	solute carrier family 16 (monocarboxylate transporter), member 1	-2.41
C9orf114	chromosome 9 open reading frame 114	-2.42
PKNOX2	PBX/knotted 1 homeobox 2	-2.45
LIPG	lipase, endothelial	-2.48
DDX3Y	DEAD (Asp-Glu-Ala-Asp) box helicase 3, Y-linked	-2.49
RNASE1	ribonuclease, RNase A family, 1 (pancreatic)	-2.6
RPS4Y1	ribosomal protein S4, Y-linked 1	-2.7

## Sheet: WT over Uninfected
Gene	Name	Fold Change- WT infected HMEC-1 over Uninfected control
PMAIP1	phorbol-12-myristate-13-acetate-induced protein 1	19.43
IFI44	interferon-induced protein 44	17.18
IFIT2	interferon-induced protein with tetratricopeptide repeats 2	15.64
IFIT3	interferon-induced protein with tetratricopeptide repeats 3	12.11
DDX58	DEAD (Asp-Glu-Ala-Asp) box polypeptide 58	7.46
OASL	2-5-oligoadenylate synthetase-like	6.58
IFIT1	interferon-induced protein with tetratricopeptide repeats 1	6.07
DDX60	DEAD (Asp-Glu-Ala-Asp) box polypeptide 60	5.01
SAMD9	sterile alpha motif domain containing 9	4.82
ZC3HAV1	zinc finger CCCH-type, antiviral 1	4.11
TNFAIP3	tumor necrosis factor, alpha-induced protein 3	4
IRAK2	interleukin 1 receptor associated kinase 2	3.68
CCND3	Memczak2013 ALT_ACCEPTOR, ALT_DONOR, coding, INTERNAL, intronic best transcript NM_001136017	3.63
BIRC3	baculoviral IAP repeat containing 3	3.54
TUBGCP3	Transcript Identified by AceView, Entrez Gene ID(s) 10426	3.46
FGF2	fibroblast growth factor 2 (basic)	3.45
JUNB	jun B proto-oncogene	3.37
IRF1	interferon regulatory factor 1	3.14
CXCL1	chemokine (C-X-C motif) ligand 1 (melanoma growth stimulating activity, alpha)	2.96
ATF3	activating transcription factor 3	2.95
ICAM1	intercellular adhesion molecule 1	2.89
SQSTM1	Transcript Identified by AceView, Entrez Gene ID(s) 8878	2.89
KLF4	Kruppel-like factor 4 (gut)	2.86
CXCL8	chemokine (C-X-C motif) ligand 8	2.83
RELB	v-rel avian reticuloendotheliosis viral oncogene homolog B	2.81
OAS2	2-5-oligoadenylate synthetase 2	2.8
ELF1	Memczak2013 ALT_ACCEPTOR, ALT_DONOR, coding, INTERNAL, intronic best transcript NM_172373	2.79
VCAM1	vascular cell adhesion molecule 1	2.75
ZNFX1	zinc finger, NFX1-type containing 1	2.71
NFKB2	nuclear factor of kappa light polypeptide gene enhancer in B-cells 2 (p49/p100)	2.69
PDP1	pyruvate dehyrogenase phosphatase catalytic subunit 1	2.67
DDX60L	DEAD (Asp-Glu-Ala-Asp) box polypeptide 60-like	2.61
ITGB8	integrin beta 8	2.58
APOL3	apolipoprotein L, 3	2.49
CTPS2	Transcript Identified by AceView, Entrez Gene ID(s) 56474	2.48
ZFP36L2	ZFP36 ring finger protein-like 2	2.47
NOCT	nocturnin	2.44
NUAK2	NUAK family, SNF1-like kinase, 2	2.39
NRP1	Transcript Identified by AceView, Entrez Gene ID(s) 8829	2.35
NUDT6	nudix hydrolase 6	2.34
NFKBIA	nuclear factor of kappa light polypeptide gene enhancer in B-cells inhibitor, alpha	2.29
GPRC5B	G protein-coupled receptor, class C, group 5, member B	2.25
RHBDL3	Transcript Identified by AceView, Entrez Gene ID(s) 162494	2.25
ZC3H12C	zinc finger CCCH-type containing 12C	2.24
SAMD9L	sterile alpha motif domain containing 9-like	2.23
SPATA5	Transcript Identified by AceView, Entrez Gene ID(s) 166378	2.2
PDGFB	platelet-derived growth factor beta polypeptide	2.17
RAPGEF5	Rap guanine nucleotide exchange factor 5	2.16
TP53INP1	tumor protein p53 inducible nuclear protein 1	2.14
DNAH5	Transcript Identified by AceView, Entrez Gene ID(s) 1767	2.13
BUD31	Transcript Identified by AceView, Entrez Gene ID(s) 8896	2.12
NUDT6	nudix hydrolase 6	2.09
MEF2A	myocyte enhancer factor 2A	2.08
SLC26A3	solute carrier family 26 (anion exchanger), member 3	2.08
TDRD7	tudor domain containing 7	2.08
RYR2	ryanodine receptor 2 (cardiac)	2.08
UBA6	ubiquitin-like modifier activating enzyme 6	2.07
FAM26E	family with sequence similarity 26, member E	2.06
RFX4	Transcript Identified by AceView, Entrez Gene ID(s) 5992	2.06
IL1B	interleukin 1 beta	2.05
POGZ	Transcript Identified by AceView, Entrez Gene ID(s) 23126	2.05
PLK2	polo-like kinase 2	2.04
C4orf47	chromosome 4 open reading frame 47	2.04
PIM1	Pim-1 proto-oncogene, serine/threonine kinase	2.02
NBEAL2	neurobeachin like 2	2.01
PSMG2	proteasome (prosome, macropain) assembly chaperone 2	-2
EBLN2	endogenous Bornavirus-like nucleoprotein 2	-2
TMEM54	transmembrane protein 54	-2
LSM6	LSM6 homolog, U6 small nuclear RNA and mRNA degradation associated	-2.01
PTTG1	pituitary tumor-transforming 1	-2.01
MEA1	male-enhanced antigen 1	-2.01
SPCS2	signal peptidase complex subunit 2	-2.01
FTL	ferritin, light polypeptide	-2.01
OST4	oligosaccharyltransferase complex subunit 4 (non-catalytic)	-2.01
MYL12B	myosin light chain 12B	-2.01
HEBP1	heme binding protein 1	-2.01
RPL24	ribosomal protein L24	-2.01
RPS27A	ribosomal protein S27a	-2.01
DNAJC25-GNG10	DNAJC25-GNG10 readthrough	-2.01
KRTAP4-11	keratin associated protein 4-11	-2.01
ZCCHC9	zinc finger, CCHC domain containing 9	-2.01
FAM117A	family with sequence similarity 117, member A	-2.02
RPL23A; SNORD4B; SNORD42B; SNORD42A	ribosomal protein L23a; small nucleolar RNA, C/D box 4B; small nucleolar RNA, C/D box 42B; small nucleolar RNA, C/D box 42A	-2.02
TCTEX1D2	Tctex1 domain containing 2	-2.02
DDTL; DDT	D-dopachrome tautomerase-like; D-dopachrome tautomerase	-2.02
SKP1	S-phase kinase-associated protein 1	-2.02
KRT18	keratin 18, type I	-2.02
TIMM50	translocase of inner mitochondrial membrane 50 homolog (S. cerevisiae)	-2.03
HINT1	histidine triad nucleotide binding protein 1	-2.03
HAX1	HCLS1 associated protein X-1	-2.03
NMB	neuromedin B	-2.03
RPL17; SNORD58A; SNORD58B; SNORD58C	ribosomal protein L17; small nucleolar RNA, C/D box 58A; small nucleolar RNA, C/D box 58B; small nucleolar RNA, C/D box 58C	-2.04
IFT22	intraflagellar transport 22	-2.04
DCTPP1	dCTP pyrophosphatase 1	-2.04
ETFB	electron-transfer-flavoprotein, beta polypeptide	-2.04
C11orf98; LBHD1	chromosome 11 open reading frame 98; LBH domain containing 1	-2.04
FBL	fibrillarin	-2.04
ABHD10	abhydrolase domain containing 10	-2.04
DUT	deoxyuridine triphosphatase	-2.04
HSPE1	heat shock 10kDa protein 1	-2.04
NDUFC1	NADH dehydrogenase (ubiquinone) 1, subcomplex unknown, 1, 6kDa	-2.05
MS4A3	membrane-spanning 4-domains, subfamily A, member 3 (hematopoietic cell-specific)	-2.05
GNG5	guanine nucleotide binding protein (G protein), gamma 5	-2.05
LSM1	LSM1 homolog, mRNA degradation associated	-2.05
RPL38	ribosomal protein L38	-2.05
RPS23	ribosomal protein S23	-2.05
DPM1	dolichyl-phosphate mannosyltransferase polypeptide 1, catalytic subunit	-2.05
SLC25A4	solute carrier family 25 (mitochondrial carrier; adenine nucleotide translocator), member 4	-2.05
MED31	mediator complex subunit 31	-2.05
DDX56	DEAD (Asp-Glu-Ala-Asp) box helicase 56	-2.05
PIGF	phosphatidylinositol glycan anchor biosynthesis class F	-2.06
LGALS1	lectin, galactoside-binding, soluble, 1	-2.06
CST3	cystatin C	-2.06
PRDX3	peroxiredoxin 3	-2.06
COMMD4	COMM domain containing 4	-2.06
ITGB1BP1	integrin beta 1 binding protein 1	-2.06
C3orf14	chromosome 3 open reading frame 14	-2.07
CMTM7	CKLF-like MARVEL transmembrane domain containing 7	-2.07
POMP	proteasome maturation protein	-2.07
EEF1D	eukaryotic translation elongation factor 1 delta (guanine nucleotide exchange protein)	-2.08
PSMA6	proteasome subunit alpha 6	-2.08
MRPL23; LOC102724828; AC004556.1	Homo sapiens mitochondrial ribosomal protein L23 (MRPL23), mRNA.; 39S ribosomal protein L23, mitochondrial-like; Homo sapiens mitochondrial ribosomal protein L23, mRNA (cDNA clone MGC:12795 IMAGE:4298000), complete cds.	-2.08
NAGK	N-acetylglucosamine kinase	-2.08
VDAC2	voltage-dependent anion channel 2	-2.08
C9orf116	chromosome 9 open reading frame 116	-2.09
SNORD102; SNORA27; RPL21	small nucleolar RNA, C/D box 102; small nucleolar RNA, H/ACA box 27; ribosomal protein L21	-2.09
PCNA	proliferating cell nuclear antigen	-2.09
HMBS	hydroxymethylbilane synthase	-2.09
RPL27	ribosomal protein L27	-2.09
RPF2	ribosome production factor 2 homolog	-2.09
UTP18	UTP18 small subunit (SSU) processome component	-2.09
CD63	CD63 molecule	-2.1
GSTK1	glutathione S-transferase kappa 1	-2.11
NR2F2	nuclear receptor subfamily 2, group F, member 2	-2.11
BTF3	basic transcription factor 3	-2.11
RNASEH2C	ribonuclease H2, subunit C	-2.11
NDUFB6	NADH dehydrogenase (ubiquinone) 1 beta subcomplex, 6, 17kDa	-2.11
CCT6A	chaperonin containing TCP1, subunit 6A (zeta 1)	-2.12
C19orf70	chromosome 19 open reading frame 70	-2.12
RPL5; SNORD21; SNORA66	ribosomal protein L5; small nucleolar RNA, C/D box 21; small nucleolar RNA, H/ACA box 66	-2.12
TCEB1	transcription elongation factor B (SIII), polypeptide 1 (15kDa, elongin C)	-2.12
RPL29	ribosomal protein L29	-2.12
PFDN4	prefoldin subunit 4	-2.12
IFITM2	interferon induced transmembrane protein 2	-2.12
PLEKHG4B	Zhang2013 ALT_ACCEPTOR, ALT_DONOR, coding, INTERNAL, intronic best transcript NM_052909	-2.12
STRAP	serine/threonine kinase receptor associated protein	-2.13
ATP5C1	ATP synthase, H+ transporting, mitochondrial F1 complex, gamma polypeptide 1	-2.13
C9orf114	chromosome 9 open reading frame 114	-2.13
RPL9	ribosomal protein L9	-2.13
CYCS	cytochrome c, somatic	-2.13
ALG5	ALG5, dolichyl-phosphate beta-glucosyltransferase	-2.14
MSRB2	methionine sulfoxide reductase B2	-2.14
TMEM205	transmembrane protein 205	-2.14
PSMA3	proteasome subunit alpha 3	-2.14
RPS27	ribosomal protein S27	-2.14
SFT2D1	SFT2 domain containing 1	-2.14
RPS15A	ribosomal protein S15a	-2.15
NNMT	nicotinamide N-methyltransferase	-2.15
RHOG	ras homolog family member G	-2.16
EIF3F	eukaryotic translation initiation factor 3, subunit F	-2.16
RPS29; RPL32P29	ribosomal protein S29; ribosomal protein L32 pseudogene 29	-2.16
ESD	esterase D	-2.16
MRPS18C	mitochondrial ribosomal protein S18C	-2.16
SEPW1	selenoprotein W, 1	-2.17
HMBS	hydroxymethylbilane synthase	-2.17
PPIA	peptidylprolyl isomerase A (cyclophilin A)	-2.17
MPC2	mitochondrial pyruvate carrier 2	-2.18
RGS10	regulator of G-protein signaling 10	-2.18
RPL15	ribosomal protein L15	-2.18
RPL11	ribosomal protein L11	-2.18
TMEM59	transmembrane protein 59	-2.18
ORMDL2	ORMDL sphingolipid biosynthesis regulator 2	-2.18
MFF	mitochondrial fission factor	-2.19
TEX30	testis expressed 30	-2.19
NPC2; MIR4709	Niemann-Pick disease, type C2; microRNA 4709	-2.2
RPL7	ribosomal protein L7	-2.2
MRPS24	mitochondrial ribosomal protein S24	-2.21
PSENEN	presenilin enhancer gamma secretase subunit	-2.21
TRAPPC4	trafficking protein particle complex 4	-2.21
NUDT2	nudix hydrolase 2	-2.22
MYEOV2	myeloma overexpressed 2	-2.22
MMADHC	methylmalonic aciduria (cobalamin deficiency) cblD type, with homocystinuria	-2.22
MORN2	MORN repeat containing 2	-2.22
CKLF; CKLF-CMTM1	chemokine-like factor; CKLF-CMTM1 readthrough	-2.22
RPL34	ribosomal protein L34	-2.22
SMUG1	single-strand-selective monofunctional uracil-DNA glycosylase 1	-2.22
RPP40	ribonuclease P/MRP 40kDa subunit	-2.23
MRPL46	mitochondrial ribosomal protein L46	-2.23
NACA2	nascent polypeptide-associated complex alpha subunit 2	-2.23
MARCKSL1	MARCKS-like 1	-2.23
RPL35A	ribosomal protein L35a	-2.24
RPLP1	ribosomal protein, large, P1	-2.24
HINT2	histidine triad nucleotide binding protein 2	-2.24
RPS7	ribosomal protein S7	-2.25
HSBP1	heat shock factor binding protein 1	-2.25
MT1IP	metallothionein 1I, pseudogene	-2.25
APRT	adenine phosphoribosyltransferase	-2.26
NTHL1	nth-like DNA glycosylase 1	-2.26
MRPS21	mitochondrial ribosomal protein S21	-2.26
PSMA7	proteasome subunit alpha 7	-2.26
EIF3K	eukaryotic translation initiation factor 3, subunit K	-2.26
COX6C	cytochrome c oxidase subunit VIc	-2.26
UBA52	ubiquitin A-52 residue ribosomal protein fusion product 1	-2.26
ATP5EP2	ATP synthase, H+ transporting, mitochondrial F1 complex, epsilon subunit pseudogene 2	-2.26
UCHL3	ubiquitin C-terminal hydrolase L3	-2.27
COPE	coatomer protein complex subunit epsilon	-2.27
TMEM14B	transmembrane protein 14B	-2.27
C18orf32	chromosome 18 open reading frame 32	-2.27
MRPL20	mitochondrial ribosomal protein L20	-2.27
TXN	thioredoxin	-2.27
H2AFZ	H2A histone family, member Z	-2.27
NDUFS4	NADH dehydrogenase (ubiquinone) Fe-S protein 4, 18kDa (NADH-coenzyme Q reductase)	-2.28
DTYMK	deoxythymidylate kinase	-2.28
EMC7	ER membrane protein complex subunit 7	-2.28
RPS25	ribosomal protein S25	-2.28
TIMM8B	translocase of inner mitochondrial membrane 8 homolog B (yeast)	-2.28
RPL31	ribosomal protein L31	-2.28
UBL5	ubiquitin-like 5	-2.28
METTL5	methyltransferase like 5	-2.29
TRAPPC4	trafficking protein particle complex 4	-2.29
RPL36AL	ribosomal protein L36a-like	-2.29
PRDX4	peroxiredoxin 4	-2.29
MCTS1	malignant T-cell amplified sequence 1	-2.3
EMC6	ER membrane protein complex subunit 6	-2.3
ATP5I	ATP synthase, H+ transporting, mitochondrial Fo complex subunit E	-2.3
MRPL34	mitochondrial ribosomal protein L34	-2.31
RPL21	ribosomal protein L21	-2.31
RPS27L	ribosomal protein S27-like	-2.31
SF3B5	splicing factor 3b subunit 5	-2.32
GTF2A2	general transcription factor IIA 2	-2.32
MT2A	metallothionein 2A	-2.32
RPS13; SNORD14B	ribosomal protein S13; small nucleolar RNA, C/D box 14B	-2.32
BMP4	bone morphogenetic protein 4	-2.32
DRAP1	DR1-associated protein 1 (negative cofactor 2 alpha)	-2.33
POLR2F; MIR4534; MIR6820	polymerase (RNA) II (DNA directed) polypeptide F; microRNA 4534; microRNA 6820	-2.34
NDUFAF4	NADH dehydrogenase (ubiquinone) complex I, assembly factor 4	-2.34
CYC1	cytochrome c-1	-2.34
NDUFS5	NADH dehydrogenase (ubiquinone) Fe-S protein 5, 15kDa (NADH-coenzyme Q reductase)	-2.34
UMPS	uridine monophosphate synthetase	-2.35
MGST1	microsomal glutathione S-transferase 1	-2.35
KRTCAP2	keratinocyte associated protein 2	-2.35
SERF2	small EDRK-rich factor 2	-2.35
MINOS1	mitochondrial inner membrane organizing system 1	-2.35
RPA3	replication protein A3	-2.35
RPS18	ribosomal protein S18	-2.36
NDUFAF3	NADH dehydrogenase (ubiquinone) complex I, assembly factor 3	-2.36
CALM2	calmodulin 2 (phosphorylase kinase, delta)	-2.36
DCTN3	dynactin 3 (p22)	-2.36
POLR2K	polymerase (RNA) II (DNA directed) polypeptide K, 7.0kDa	-2.37
NDUFA8	NADH dehydrogenase (ubiquinone) 1 alpha subcomplex, 8, 19kDa	-2.37
RPS8; SNORD55; SNORD46; SNORD38A; SNORD38B	ribosomal protein S8; small nucleolar RNA, C/D box 55; small nucleolar RNA, C/D box 46; small nucleolar RNA, C/D box 38A; small nucleolar RNA, C/D box 38B	-2.37
MRPS36	mitochondrial ribosomal protein S36	-2.38
PSMB1	proteasome subunit beta 1	-2.38
EEF1B2; SNORA41	eukaryotic translation elongation factor 1 beta 2; small nucleolar RNA, H/ACA box 41	-2.39
RPL21	Homo sapiens ribosomal protein L21, mRNA (cDNA clone MGC:2150 IMAGE:3543702), complete cds.; Homo sapiens ribosomal protein L21, mRNA (cDNA clone MGC:4136 IMAGE:2964441), complete cds.; Homo sapiens ribosomal protein L21, mRNA (cDNA clone MGC:71252 IMAGE:6084268), complete cds.; Homo sapiens ribosomal protein L21, mRNA (cDNA clone MGC:88165 IMAGE:4281405), complete cds.; Homo sapiens ribosomal pr…	-2.39
RPL39; SNORA69	ribosomal protein L39; small nucleolar RNA, H/ACA box 69	-2.39
OCIAD2	OCIA domain containing 2	-2.39
NDUFS8; MIR4691; MIR7113	NADH dehydrogenase (ubiquinone) Fe-S protein 8, 23kDa (NADH-coenzyme Q reductase); microRNA 4691; microRNA 7113	-2.4
CENPW	centromere protein W	-2.4
EIF3M	eukaryotic translation initiation factor 3, subunit M	-2.4
RNF181	ring finger protein 181	-2.4
VKORC1	vitamin K epoxide reductase complex subunit 1	-2.4
POLR2L	polymerase (RNA) II (DNA directed) polypeptide L, 7.6kDa	-2.4
NTMT1	N-terminal Xaa-Pro-Lys N-methyltransferase 1	-2.41
RPL30	ribosomal protein L30	-2.41
RPS28	ribosomal protein S28	-2.41
SNRNP25	small nuclear ribonucleoprotein, U11/U12 25kDa subunit	-2.42
MCRS1	microspherule protein 1	-2.42
RPL19	ribosomal protein L19	-2.42
TRIM39-RPP21	TRIM39-RPP21 readthrough	-2.42
ATP5H	ATP synthase, H+ transporting, mitochondrial Fo complex subunit D	-2.42
SNU13	SNU13 homolog, small nuclear ribonucleoprotein (U4/U6.U5)	-2.43
AATF	apoptosis antagonizing transcription factor	-2.43
RPL36A	ribosomal protein L36a	-2.43
POLR2H	polymerase (RNA) II (DNA directed) polypeptide H	-2.43
TOMM5	translocase of outer mitochondrial membrane 5 homolog (yeast)	-2.44
MYL6B	myosin light chain 6B	-2.44
CISD1	CDGSH iron sulfur domain 1	-2.44
C19orf33	chromosome 19 open reading frame 33	-2.44
MYL6	myosin light chain 6	-2.45
MRPL14	mitochondrial ribosomal protein L14	-2.45
RPL26L1	ribosomal protein L26-like 1	-2.47
TMSB10	thymosin beta 10	-2.47
NOP10	NOP10 ribonucleoprotein	-2.47
DAD1	defender against cell death 1	-2.47
TMEM261	transmembrane protein 261	-2.47
RNF7	ring finger protein 7	-2.49
NDUFB9	NADH dehydrogenase (ubiquinone) 1 beta subcomplex, 9, 22kDa	-2.49
MZT2B	mitotic spindle organizing protein 2B	-2.5
HMBS	hydroxymethylbilane synthase	-2.5
TFPT	TCF3 (E2A) fusion partner (in childhood Leukemia)	-2.51
HSPB1	heat shock 27kDa protein 1	-2.51
MRPL21	mitochondrial ribosomal protein L21	-2.51
RPL9	ribosomal protein L9	-2.51
NDUFA6	NADH dehydrogenase (ubiquinone) 1 alpha subcomplex, 6, 14kDa	-2.51
PSMB8	proteasome subunit beta 8	-2.52
IMP3	IMP3, U3 small nucleolar ribonucleoprotein	-2.53
PRDX2	peroxiredoxin 2	-2.53
C20orf24	chromosome 20 open reading frame 24	-2.53
NDUFA6	NADH dehydrogenase (ubiquinone) 1 alpha subcomplex, 6, 14kDa	-2.53
UQCRFS1	ubiquinol-cytochrome c reductase, Rieske iron-sulfur polypeptide 1	-2.54
HEXB	hexosaminidase B (beta polypeptide)	-2.54
SSSCA1	Sjogren syndrome/scleroderma autoantigen 1	-2.54
NDUFV2	NADH dehydrogenase (ubiquinone) flavoprotein 2, 24kDa	-2.54
AP2S1	adaptor-related protein complex 2 sigma 1 subunit	-2.55
PFDN5	prefoldin subunit 5	-2.56
RPL32; SNORA7A	ribosomal protein L32; small nucleolar RNA, H/ACA box 7A	-2.56
NDUFB7	NADH dehydrogenase (ubiquinone) 1 beta subcomplex, 7, 18kDa	-2.56
SEC61G	Sec61 translocon gamma subunit	-2.56
RPS17	ribosomal protein S17	-2.56
PSMD9	proteasome 26S subunit, non-ATPase 9	-2.56
LSM10	LSM10, U7 small nuclear RNA associated	-2.56
NDUFB3	NADH dehydrogenase (ubiquinone) 1 beta subcomplex, 3, 12kDa	-2.57
STOML2	stomatin (EPB72)-like 2	-2.57
SRSF7	serine/arginine-rich splicing factor 7	-2.57
IFITM3	interferon induced transmembrane protein 3	-2.58
RPP21	ribonuclease P/MRP 21kDa subunit	-2.58
ECH1	enoyl-CoA hydratase 1, peroxisomal	-2.59
ATP5O	ATP synthase, H+ transporting, mitochondrial F1 complex, O subunit	-2.59
DBI	diazepam binding inhibitor (GABA receptor modulator, acyl-CoA binding protein)	-2.59
NDUFA6	NADH dehydrogenase (ubiquinone) 1 alpha subcomplex, 6, 14kDa	-2.59
NDUFA1	NADH dehydrogenase (ubiquinone) 1 alpha subcomplex, 1, 7.5kDa	-2.6
PHPT1	phosphohistidine phosphatase 1	-2.6
IMPDH2	IMP (inosine 5-monophosphate) dehydrogenase 2	-2.61
IGFBP7	insulin like growth factor binding protein 7	-2.61
RPL9P7	ribosomal protein L9 pseudogene 7	-2.61
RPL7	ribosomal protein L7	-2.62
VAMP5	vesicle associated membrane protein 5	-2.62
LSM7	LSM7 homolog, U6 small nuclear RNA and mRNA degradation associated	-2.63
RPL17-C18orf32	RPL17-C18orf32 readthrough	-2.64
SLIRP	SRA stem-loop interacting RNA binding protein	-2.64
RPL10; SNORA70	ribosomal protein L10; small nucleolar RNA, H/ACA box 70	-2.64
DYNLRB1	dynein, light chain, roadblock-type 1	-2.65
NDUFC2-KCTD14; NDUFC2; KCTD14	NDUFC2-KCTD14 readthrough; NADH dehydrogenase (ubiquinone) 1, subcomplex unknown, 2, 14.5kDa; potassium channel tetramerization domain containing 14	-2.65
MRPL40	mitochondrial ribosomal protein L40	-2.65
TPT1; SNORA31	tumor protein, translationally-controlled 1; small nucleolar RNA, H/ACA box 31	-2.65
GSTO1	glutathione S-transferase omega 1	-2.65
RPS5	ribosomal protein S5	-2.66
MT1H	metallothionein 1H	-2.66
POLE4	polymerase (DNA-directed), epsilon 4, accessory subunit	-2.67
MRPL51	mitochondrial ribosomal protein L51	-2.67
MTX1	metaxin 1	-2.67
RPS26	ribosomal protein S26	-2.68
RPS26	Homo sapiens ribosomal protein S26, mRNA (cDNA clone MGC:27148 IMAGE:4807004), complete cds.; Homo sapiens ribosomal protein S26, mRNA (cDNA clone MGC:88201 IMAGE:6388128), complete cds.; Homo sapiens ribosomal protein S26, mRNA (cDNA clone MGC:104291 IMAGE:4287636), complete cds.; Homo sapiens ribosomal protein S26, mRNA (cDNA clone MGC:104292 IMAGE:6726218), complete cds.	-2.68
MRPS12	mitochondrial ribosomal protein S12	-2.68
TMEM14C	transmembrane protein 14C	-2.68
C6orf48; SNORD52; SNORD48	chromosome 6 open reading frame 48; small nucleolar RNA, C/D box 52; small nucleolar RNA, C/D box 48	-2.69
NDUFA4	NDUFA4, mitochondrial complex associated	-2.69
LSM3	LSM3 homolog, U6 small nuclear RNA and mRNA degradation associated	-2.7
UQCR10	ubiquinol-cytochrome c reductase, complex III subunit X	-2.7
C11orf73	chromosome 11 open reading frame 73	-2.72
C14orf2	chromosome 14 open reading frame 2	-2.72
NDUFB8	NADH dehydrogenase (ubiquinone) 1 beta subcomplex, 8, 19kDa	-2.72
CDKN3	cyclin-dependent kinase inhibitor 3	-2.72
CUTA	cutA divalent cation tolerance homolog (E. coli)	-2.73
COX5B	cytochrome c oxidase subunit Vb	-2.73
NDUFB2	NADH dehydrogenase (ubiquinone) 1 beta subcomplex, 2, 8kDa	-2.73
MGST2	microsomal glutathione S-transferase 2	-2.74
APOO	apolipoprotein O	-2.74
MIF	macrophage migration inhibitory factor (glycosylation-inhibiting factor)	-2.75
BCL2L12	BCL2-like 12 (proline rich)	-2.76
GNG11	guanine nucleotide binding protein (G protein), gamma 11	-2.76
BOLA2; BOLA2B	bolA family member 2; bolA family member 2B	-2.77
BOLA2B; BOLA2	bolA family member 2B; bolA family member 2	-2.77
TGIF2-C20orf24	TGIF2-C20orf24 readthrough	-2.77
RPS4Y1	ribosomal protein S4, Y-linked 1	-2.77
COX5A	cytochrome c oxidase subunit Va	-2.77
TMEM126A	transmembrane protein 126A	-2.77
COX7C; MIR3607	cytochrome c oxidase subunit VIIc; microRNA 3607	-2.78
GSTM3	glutathione S-transferase mu 3 (brain)	-2.8
POLR2G	polymerase (RNA) II (DNA directed) polypeptide G	-2.8
S100A11	S100 calcium binding protein A11	-2.81
RPS12	ribosomal protein S12	-2.81
NDUFA11	NADH dehydrogenase (ubiquinone) 1 alpha subcomplex, 11, 14.7kDa	-2.82
NME1; NME1-NME2; NME2	NME/NM23 nucleoside diphosphate kinase 1; NME1-NME2 readthrough; NME/NM23 nucleoside diphosphate kinase 2	-2.82
SNRPC	small nuclear ribonucleoprotein polypeptide C	-2.82
RPS16	ribosomal protein S16	-2.82
COX4I1	cytochrome c oxidase subunit IV isoform 1	-2.83
BANF1	barrier to autointegration factor 1	-2.84
TXNDC17	thioredoxin domain containing 17	-2.85
ATP6V0B	ATPase, H+ transporting, lysosomal 21kDa, V0 subunit b	-2.86
RPL8; MIR6850	ribosomal protein L8; microRNA 6850	-2.86
RPL18	ribosomal protein L18	-2.86
SOD1	superoxide dismutase 1, soluble	-2.87
TRMT112	tRNA methyltransferase 11-2 homolog (S. cerevisiae)	-2.88
SNRPB	small nuclear ribonucleoprotein polypeptides B and B1	-2.88
TIMP1	TIMP metallopeptidase inhibitor 1	-2.89
POLR2I	polymerase (RNA) II (DNA directed) polypeptide I, 14.5kDa	-2.89
NGFRAP1	nerve growth factor receptor (TNFRSF16) associated protein 1	-2.89
NDUFAB1	NADH dehydrogenase (ubiquinone) 1, alpha/beta subcomplex, 1, 8kDa	-2.89
SMDT1	single-pass membrane protein with aspartate-rich tail 1	-2.9
TMEM258; MIR611	transmembrane protein 258; microRNA 611	-2.9
NDUFB4	NADH dehydrogenase (ubiquinone) 1 beta subcomplex, 4, 15kDa	-2.9
PSMA2	proteasome subunit alpha 2	-2.9
COX6B1	cytochrome c oxidase subunit VIb polypeptide 1 (ubiquitous)	-2.92
MRPL17	mitochondrial ribosomal protein L17	-2.93
PSMB5	proteasome subunit beta 5	-2.93
ITGAE	integrin alpha E	-2.93
PTRHD1	peptidyl-tRNA hydrolase domain containing 1	-2.93
DYNLL1	dynein, light chain, LC8-type 1	-2.93
C19orf53	chromosome 19 open reading frame 53	-2.94
LAMTOR5	late endosomal/lysosomal adaptor, MAPK and MTOR activator 5	-2.94
NDUFB1	NADH dehydrogenase (ubiquinone) 1 beta subcomplex, 1, 7kDa	-2.94
ANAPC11	anaphase promoting complex subunit 11	-2.94
SNRPF	small nuclear ribonucleoprotein polypeptide F	-2.96
ACOT13	acyl-CoA thioesterase 13	-2.97
MT1X	metallothionein 1X	-3
RPL27A; SNORA3A; SNORA3B	ribosomal protein L27a; small nucleolar RNA, H/ACA box 3A; small nucleolar RNA, H/ACA box 3B	-3.01
COA6	cytochrome c oxidase assembly factor 6	-3.01
RPS28	ribosomal protein S28	-3.02
MT1E	metallothionein 1E	-3.02
RPL39L	ribosomal protein L39-like	-3.04
WDR83OS	WD repeat domain 83 opposite strand	-3.04
RPL18A; SNORA68	ribosomal protein L18a; small nucleolar RNA, H/ACA box 68	-3.05
MRPL36	mitochondrial ribosomal protein L36	-3.05
RPL35	ribosomal protein L35	-3.06
MT1M	metallothionein 1M	-3.06
UQCC2	ubiquinol-cytochrome c reductase complex assembly factor 2	-3.07
MT1B; MT1CP	metallothionein 1B; metallothionein 1C, pseudogene	-3.08
MRPL22	mitochondrial ribosomal protein L22	-3.1
PSMB4	proteasome subunit beta 4	-3.1
MGST3	microsomal glutathione S-transferase 3	-3.1
HIGD2A	HIG1 hypoxia inducible domain family, member 2A	-3.11
UQCR11	ubiquinol-cytochrome c reductase, complex III subunit XI	-3.11
RPS10	ribosomal protein S10	-3.11
GSTP1	glutathione S-transferase pi 1	-3.13
S100A6	S100 calcium binding protein A6	-3.14
SEC61B	Sec61 translocon beta subunit	-3.16
RPS21	ribosomal protein S21	-3.16
USMG5; MIR1307	up-regulated during skeletal muscle growth 5 homolog (mouse); microRNA 1307	-3.22
MALSU1	mitochondrial assembly of ribosomal large subunit 1	-3.23
C14orf166	chromosome 14 open reading frame 166	-3.24
TSPO	translocator protein (18kDa)	-3.26
RPS14	ribosomal protein S14	-3.28
CHCHD2	coiled-coil-helix-coiled-coil-helix domain containing 2	-3.28
BOLA3	bolA family member 3	-3.3
SMIM19	small integral membrane protein 19	-3.3
UQCRH	ubiquinol-cytochrome c reductase hinge protein	-3.33
UXT	ubiquitously expressed prefoldin like chaperone	-3.35
SAMM50	SAMM50 sorting and assembly machinery component	-3.35
UQCRQ	ubiquinol-cytochrome c reductase complex III subunit VII	-3.37
SSR4	signal sequence receptor, delta	-3.38
ROMO1	reactive oxygen species modulator 1	-3.39
COX6A1	cytochrome c oxidase subunit VIa polypeptide 1	-3.39
SNRPD2	small nuclear ribonucleoprotein D2 polypeptide	-3.39
ATP5J	ATP synthase, H+ transporting, mitochondrial Fo complex subunit F6	-3.4
NAA38	N(alpha)-acetyltransferase 38, NatC auxiliary subunit	-3.43
MRPL27	mitochondrial ribosomal protein L27	-3.45
ATP5G3	ATP synthase, H+ transporting, mitochondrial Fo complex subunit C3 (subunit 9)	-3.46
TCEB2	transcription elongation factor B (SIII), polypeptide 2 (18kDa, elongin B)	-3.46
ATP5G1	ATP synthase, H+ transporting, mitochondrial Fo complex subunit C1 (subunit 9)	-3.47
NDUFA7	NADH dehydrogenase (ubiquinone) 1 alpha subcomplex, 7, 14.5kDa	-3.47
RPLP2; SNORA52	ribosomal protein, large, P2; small nucleolar RNA, H/ACA box 52	-3.47
COX7A2	cytochrome c oxidase subunit VIIa polypeptide 2 (liver)	-3.5
RPL10A	ribosomal protein L10a	-3.51
MT1L	metallothionein 1L (gene/pseudogene)	-3.51
FIS1	fission, mitochondrial 1	-3.55
NDUFB11	NADH dehydrogenase (ubiquinone) 1 beta subcomplex, 11, 17.3kDa	-3.59
MT1G	metallothionein 1G	-3.65
ATP5J2	ATP synthase, H+ transporting, mitochondrial Fo complex subunit F2	-3.7
MT1A	metallothionein 1A	-3.7
COX8A	cytochrome c oxidase subunit VIIIA (ubiquitous)	-3.71
C12orf57; RNU7-1	chromosome 12 open reading frame 57; RNA, U7 small nuclear 1	-3.71
RBX1	ring-box 1, E3 ubiquitin protein ligase	-3.72
RPL18A	ribosomal protein L18a	-3.79
NDUFA3	NADH dehydrogenase (ubiquinone) 1 alpha subcomplex, 3, 9kDa	-3.79
NDUFA2	NADH dehydrogenase (ubiquinone) 1 alpha subcomplex, 2, 8kDa	-3.8
GTF2H5	general transcription factor IIH subunit 5	-3.83
CDKN2A	cyclin-dependent kinase inhibitor 2A	-3.85
PRDX5	peroxiredoxin 5	-3.87
TIMM13	translocase of inner mitochondrial membrane 13 homolog (yeast)	-3.93
FAM96B	family with sequence similarity 96, member B	-4.01
MT1F	metallothionein 1F	-4.06
RPL13; SNORD68	ribosomal protein L13; small nucleolar RNA, C/D box 68	-4.07
RPS15	ribosomal protein S15	-4.11
LAMTOR4	late endosomal/lysosomal adaptor, MAPK and MTOR activator 4	-4.16
TRAPPC5	trafficking protein particle complex 5	-4.2
TOMM7	translocase of outer mitochondrial membrane 7 homolog (yeast)	-4.26
ATP5D	ATP synthase, H+ transporting, mitochondrial F1 complex, delta subunit	-4.29
NDUFA13	NADH dehydrogenase (ubiquinone) 1 alpha subcomplex, 13	-4.3
S100A13	S100 calcium binding protein A13	-4.47
COMMD6	COMM domain containing 6	-4.92
FAU	Finkel-Biskis-Reilly murine sarcoma virus (FBR-MuSV) ubiquitously expressed	-5.27
PSMB3	proteasome subunit beta 3	-5.31
BLOC1S1	biogenesis of lysosomal organelles complex-1, subunit 1	-8.16

## Sheet: HK2 over WT 
Gene	Name	Fold Change- HK2 infected over WT infected HMEC-1
CCL2	chemokine (C-C motif) ligand 2	32.29
CXCL1	chemokine (C-X-C motif) ligand 1 (melanoma growth stimulating activity, alpha)	24.04
IL1B	interleukin 1 beta	20.17
CCL20	chemokine (C-C motif) ligand 20	19.46
ICAM1	intercellular adhesion molecule 1	17.56
CXCL8	chemokine (C-X-C motif) ligand 8	17.35
IL6	interleukin 6	17.34
MX1	MX dynamin-like GTPase 1	15.82
TNFSF15	tumor necrosis factor (ligand) superfamily, member 15	13.99
SOD2	superoxide dismutase 2, mitochondrial	12.04
EFNA1	ephrin-A1	10.13
CXCL2	chemokine (C-X-C motif) ligand 2	9.22
TRAF1	TNF receptor-associated factor 1	7.61
BLOC1S1	biogenesis of lysosomal organelles complex-1, subunit 1	7.47
CXCL3	chemokine (C-X-C motif) ligand 3	7.3
TNFAIP2	tumor necrosis factor, alpha-induced protein 2	6.4
MT1F	metallothionein 1F	6.27
CCL5	chemokine (C-C motif) ligand 5	6
TNFSF18	tumor necrosis factor (ligand) superfamily, member 18	5.67
IRAK2	interleukin 1 receptor associated kinase 2	5.47
BIRC3	baculoviral IAP repeat containing 3	5.45
FAU	Finkel-Biskis-Reilly murine sarcoma virus (FBR-MuSV) ubiquitously expressed	5.16
TNFAIP3	tumor necrosis factor, alpha-induced protein 3	5.09
VCAM1	vascular cell adhesion molecule 1	5.01
MT1A	metallothionein 1A	4.75
TOMM7	translocase of outer mitochondrial membrane 7 homolog (yeast)	4.72
TIMM13	translocase of inner mitochondrial membrane 13 homolog (yeast)	4.57
RELB	v-rel avian reticuloendotheliosis viral oncogene homolog B	4.45
MT1G	metallothionein 1G	4.39
IER3	immediate early response 3	4.35
RIPK2	receptor-interacting serine-threonine kinase 2	4.29
ATP5D	ATP synthase, H+ transporting, mitochondrial F1 complex, delta subunit	4.23
NAA38	N(alpha)-acetyltransferase 38, NatC auxiliary subunit	4.2
NRG1	neuregulin 1	4.17
IRF1	interferon regulatory factor 1	4.15
ESM1	endothelial cell-specific molecule 1	4.14
PSMB3	proteasome subunit beta 3	4.13
MT1L	metallothionein 1L (gene/pseudogene)	4.07
TRAPPC5	trafficking protein particle complex 5	4.04
OAS2	2-5-oligoadenylate synthetase 2	3.96
S100A13	S100 calcium binding protein A13	3.92
CLDN1	claudin 1	3.91
MT1B; MT1CP	metallothionein 1B; metallothionein 1C, pseudogene	3.88
COMMD6	COMM domain containing 6	3.88
PTX3	pentraxin 3, long	3.85
RPS15	ribosomal protein S15	3.85
MRPL27	mitochondrial ribosomal protein L27	3.83
CDKN2A	cyclin-dependent kinase inhibitor 2A	3.83
IFIH1	interferon induced, with helicase C domain 1	3.82
NFKB2	nuclear factor of kappa light polypeptide gene enhancer in B-cells 2 (p49/p100)	3.81
LAMTOR4	late endosomal/lysosomal adaptor, MAPK and MTOR activator 4	3.8
MT1X	metallothionein 1X	3.78
SLC2A6	solute carrier family 2 (facilitated glucose transporter), member 6	3.73
SERPINB2	serpin peptidase inhibitor, clade B (ovalbumin), member 2	3.72
NNMT	nicotinamide N-methyltransferase	3.72
PRDX5	peroxiredoxin 5	3.72
RPL10A	ribosomal protein L10a	3.7
RPL13; SNORD68	ribosomal protein L13; small nucleolar RNA, C/D box 68	3.66
SLC2A6	solute carrier family 2 (facilitated glucose transporter), member 6 [Source:HGNC Symbol;Acc:HGNC:11011]	3.65
COX8A	cytochrome c oxidase subunit VIIIA (ubiquitous)	3.65
SLC2A6	solute carrier family 2 (facilitated glucose transporter), member 6 [Source:HGNC Symbol;Acc:HGNC:11011]	3.62
CSF2	colony stimulating factor 2 (granulocyte-macrophage)	3.61
MGST3	microsomal glutathione S-transferase 3	3.61
C12orf57; RNU7-1	chromosome 12 open reading frame 57; RNA, U7 small nuclear 1	3.57
CSF3	colony stimulating factor 3	3.55
SSR4	signal sequence receptor, delta	3.55
ATP5J2	ATP synthase, H+ transporting, mitochondrial Fo complex subunit F2	3.51
RPL18A	ribosomal protein L18a	3.51
NDUFA13	NADH dehydrogenase (ubiquinone) 1 alpha subcomplex, 13	3.51
MT1M	metallothionein 1M	3.5
FAM96B	family with sequence similarity 96, member B	3.5
TCEB2	transcription elongation factor B (SIII), polypeptide 2 (18kDa, elongin B)	3.5
MT1E	metallothionein 1E	3.5
UXT	ubiquitously expressed prefoldin like chaperone	3.48
SEC61B	Sec61 translocon beta subunit	3.47
GSTP1	glutathione S-transferase pi 1	3.4
TIFA	TRAF-interacting protein with forkhead-associated domain	3.39
MT1H	metallothionein 1H	3.38
TSPO	translocator protein (18kDa)	3.38
GTF2H5	general transcription factor IIH subunit 5	3.36
MRPL36	mitochondrial ribosomal protein L36	3.34
TGIF2-C20orf24	TGIF2-C20orf24 readthrough	3.31
NDUFA7	NADH dehydrogenase (ubiquinone) 1 alpha subcomplex, 7, 14.5kDa	3.28
SNRPB	small nuclear ribonucleoprotein polypeptides B and B1	3.27
NDUFA3	NADH dehydrogenase (ubiquinone) 1 alpha subcomplex, 3, 9kDa	3.25
ATP5G3	ATP synthase, H+ transporting, mitochondrial Fo complex subunit C3 (subunit 9)	3.24
DRAM1	DNA-damage regulated autophagy modulator 1	3.23
CSF1	colony stimulating factor 1 (macrophage)	3.22
RPS14	ribosomal protein S14	3.22
NDUFA2	NADH dehydrogenase (ubiquinone) 1 alpha subcomplex, 2, 8kDa	3.17
ATP5G1	ATP synthase, H+ transporting, mitochondrial Fo complex subunit C1 (subunit 9)	3.17
NDUFA6	NADH dehydrogenase (ubiquinone) 1 alpha subcomplex, 6, 14kDa	3.15
C8orf4	chromosome 8 open reading frame 4	3.14
TNFSF4	tumor necrosis factor (ligand) superfamily, member 4	3.12
NDUFA6	NADH dehydrogenase (ubiquinone) 1 alpha subcomplex, 6, 14kDa	3.12
FIS1	fission, mitochondrial 1	3.12
RPS4Y1	ribosomal protein S4, Y-linked 1	3.12
CHCHD2	coiled-coil-helix-coiled-coil-helix domain containing 2	3.11
UQCC2	ubiquinol-cytochrome c reductase complex assembly factor 2	3.1
ROMO1	reactive oxygen species modulator 1	3.09
PSMA2	proteasome subunit alpha 2	3.09
COX7A2	cytochrome c oxidase subunit VIIa polypeptide 2 (liver)	3.08
RPP21	ribonuclease P/MRP 21kDa subunit	3.07
GBP1	guanylate binding protein 1, interferon-inducible	3.06
RPS21	ribosomal protein S21	3.04
ADAMTS4	ADAM metallopeptidase with thrombospondin type 1 motif 4	3.01
NDUFB11	NADH dehydrogenase (ubiquinone) 1 beta subcomplex, 11, 17.3kDa	3.01
SAMM50	SAMM50 sorting and assembly machinery component	3.01
APOO	apolipoprotein O	3.01
NFKBIA	nuclear factor of kappa light polypeptide gene enhancer in B-cells inhibitor, alpha	2.99
MRPL14	mitochondrial ribosomal protein L14	2.99
MT2A	metallothionein 2A	2.99
TXNDC17	thioredoxin domain containing 17	2.99
RIN2	Ras and Rab interactor 2	2.96
TMEM217	transmembrane protein 217	2.96
RBX1	ring-box 1, E3 ubiquitin protein ligase	2.96
FAM43A	family with sequence similarity 43, member A	2.96
RPLP2; SNORA52	ribosomal protein, large, P2; small nucleolar RNA, H/ACA box 52	2.96
OAS1	2-5-oligoadenylate synthetase 1	2.95
NDUFV2	NADH dehydrogenase (ubiquinone) flavoprotein 2, 24kDa	2.92
SNRPD2	small nuclear ribonucleoprotein D2 polypeptide	2.91
NFKB1	nuclear factor of kappa light polypeptide gene enhancer in B-cells 1	2.9
BOLA2B; BOLA2	bolA family member 2B; bolA family member 2	2.9
UQCR11	ubiquinol-cytochrome c reductase, complex III subunit XI	2.9
PLSCR1	phospholipid scramblase 1	2.89
S100A6	S100 calcium binding protein A6	2.89
OAS3	2-5-oligoadenylate synthetase 3	2.87
LSM7	LSM7 homolog, U6 small nuclear RNA and mRNA degradation associated	2.86
BCL2A1	BCL2-related protein A1	2.85
HIVEP2	human immunodeficiency virus type I enhancer binding protein 2	2.84
NDUFA11	NADH dehydrogenase (ubiquinone) 1 alpha subcomplex, 11, 14.7kDa	2.84
LAMTOR5	late endosomal/lysosomal adaptor, MAPK and MTOR activator 5	2.83
CD47	CD47 molecule	2.82
RPL10; SNORA70	ribosomal protein L10; small nucleolar RNA, H/ACA box 70	2.82
NFKBIZ	nuclear factor of kappa light polypeptide gene enhancer in B-cells inhibitor, zeta	2.81
PSMB5	proteasome subunit beta 5	2.81
PSMB4	proteasome subunit beta 4	2.81
NDUFA1	NADH dehydrogenase (ubiquinone) 1 alpha subcomplex, 1, 7.5kDa	2.8
COX6A1	cytochrome c oxidase subunit VIa polypeptide 1	2.8
UQCRQ	ubiquinol-cytochrome c reductase complex III subunit VII	2.8
STC1	stanniocalcin 1	2.79
YPEL2	yippee like 2	2.79
C6orf48; SNORD52; SNORD48	chromosome 6 open reading frame 48; small nucleolar RNA, C/D box 52; small nucleolar RNA, C/D box 48	2.79
IGFBP7	insulin like growth factor binding protein 7	2.79
PAPPA	pregnancy-associated plasma protein A, pappalysin 1	2.78
C14orf2	chromosome 14 open reading frame 2	2.78
MZT2B	mitotic spindle organizing protein 2B	2.78
RPL35	ribosomal protein L35	2.77
SOD1	superoxide dismutase 1, soluble	2.77
ATP5J	ATP synthase, H+ transporting, mitochondrial Fo complex subunit F6	2.77
USMG5; MIR1307	up-regulated during skeletal muscle growth 5 homolog (mouse); microRNA 1307	2.77
DRAP1	DR1-associated protein 1 (negative cofactor 2 alpha)	2.75
RPS10	ribosomal protein S10	2.75
SMDT1	single-pass membrane protein with aspartate-rich tail 1	2.74
MRPS36	mitochondrial ribosomal protein S36	2.74
MIF	macrophage migration inhibitory factor (glycosylation-inhibiting factor)	2.74
ANAPC11	anaphase promoting complex subunit 11	2.73
SLIRP	SRA stem-loop interacting RNA binding protein	2.72
C14orf166	chromosome 14 open reading frame 166	2.72
RPL18A; SNORA68	ribosomal protein L18a; small nucleolar RNA, H/ACA box 68	2.71
HMBS	hydroxymethylbilane synthase	2.71
RPL9P7	ribosomal protein L9 pseudogene 7	2.7
RPS16	ribosomal protein S16	2.7
IL32	interleukin 32	2.69
NDUFB3	NADH dehydrogenase (ubiquinone) 1 beta subcomplex, 3, 12kDa	2.69
MALSU1	mitochondrial assembly of ribosomal large subunit 1	2.69
S100A11	S100 calcium binding protein A11	2.68
TRMT112	tRNA methyltransferase 11-2 homolog (S. cerevisiae)	2.68
COX5A	cytochrome c oxidase subunit Va	2.68
NDUFAB1	NADH dehydrogenase (ubiquinone) 1, alpha/beta subcomplex, 1, 8kDa	2.68
C19orf53	chromosome 19 open reading frame 53	2.67
TMEM258; MIR611	transmembrane protein 258; microRNA 611	2.67
MT1IP	metallothionein 1I, pseudogene	2.67
MRPS12	mitochondrial ribosomal protein S12	2.67
PSMD9	proteasome 26S subunit, non-ATPase 9	2.67
MTX1	metaxin 1	2.67
UQCRH	ubiquinol-cytochrome c reductase hinge protein	2.67
EEF1B2; SNORA41	eukaryotic translation elongation factor 1 beta 2; small nucleolar RNA, H/ACA box 41	2.66
ATP6V0B	ATPase, H+ transporting, lysosomal 21kDa, V0 subunit b	2.66
ECH1	enoyl-CoA hydratase 1, peroxisomal	2.66
GSTM3	glutathione S-transferase mu 3 (brain)	2.66
MRPL17	mitochondrial ribosomal protein L17	2.66
SSSCA1	Sjogren syndrome/scleroderma autoantigen 1	2.66
NGFRAP1	nerve growth factor receptor (TNFRSF16) associated protein 1	2.66
BANF1	barrier to autointegration factor 1	2.65
COX4I1	cytochrome c oxidase subunit IV isoform 1	2.63
COX6B1	cytochrome c oxidase subunit VIb polypeptide 1 (ubiquitous)	2.63
WDR83OS	WD repeat domain 83 opposite strand	2.63
FGF5	fibroblast growth factor 5	2.62
HMBS	hydroxymethylbilane synthase	2.62
RPS17	ribosomal protein S17	2.62
NME1; NME1-NME2; NME2	NME/NM23 nucleoside diphosphate kinase 1; NME1-NME2 readthrough; NME/NM23 nucleoside diphosphate kinase 2	2.61
RPS26	ribosomal protein S26	2.61
NDUFB1	NADH dehydrogenase (ubiquinone) 1 beta subcomplex, 1, 7kDa	2.61
BID	BH3 interacting domain death agonist	2.6
IFIT5	interferon-induced protein with tetratricopeptide repeats 5	2.6
POLR2L	polymerase (RNA) II (DNA directed) polypeptide L, 7.6kDa	2.6
RPL18	ribosomal protein L18	2.6
RPS28	ribosomal protein S28	2.6
HMBS	hydroxymethylbilane synthase	2.59
UQCR10	ubiquinol-cytochrome c reductase, complex III subunit X	2.59
SEC61G	Sec61 translocon gamma subunit	2.58
SNRPC	small nuclear ribonucleoprotein polypeptide C	2.58
RPS26	Homo sapiens ribosomal protein S26, mRNA (cDNA clone MGC:27148 IMAGE:4807004), complete cds.; Homo sapiens ribosomal protein S26, mRNA (cDNA clone MGC:88201 IMAGE:6388128), complete cds.; Homo sapiens ribosomal protein S26, mRNA (cDNA clone MGC:104291 IMAGE:4287636), complete cds.; Homo sapiens ribosomal protein S26, mRNA (cDNA clone MGC:104292 IMAGE:6726218), complete cds.	2.57
SNRPF	small nuclear ribonucleoprotein polypeptide F	2.57
TNIP1	TNFAIP3 interacting protein 1	2.56
DBI	diazepam binding inhibitor (GABA receptor modulator, acyl-CoA binding protein)	2.56
NDUFB8	NADH dehydrogenase (ubiquinone) 1 beta subcomplex, 8, 19kDa	2.55
RPL9	ribosomal protein L9	2.55
COA6	cytochrome c oxidase assembly factor 6	2.55
SLC2A6	solute carrier family 2 (facilitated glucose transporter), member 6 [Source:HGNC Symbol;Acc:HGNC:11011]	2.54
CMSS1	cms1 ribosomal small subunit homolog (yeast)	2.54
SNRNP25	small nuclear ribonucleoprotein, U11/U12 25kDa subunit	2.53
RPL8; MIR6850	ribosomal protein L8; microRNA 6850	2.53
MRPL21	mitochondrial ribosomal protein L21	2.52
RPL39L	ribosomal protein L39-like	2.52
PTRHD1	peptidyl-tRNA hydrolase domain containing 1	2.52
BIRC2	baculoviral IAP repeat containing 2	2.51
C20orf24	chromosome 20 open reading frame 24	2.51
NDUFB9	NADH dehydrogenase (ubiquinone) 1 beta subcomplex, 9, 22kDa	2.51
HINT2	histidine triad nucleotide binding protein 2	2.51
VAMP5	vesicle associated membrane protein 5	2.51
TRIM39-RPP21	TRIM39-RPP21 readthrough	2.51
CYC1	cytochrome c-1	2.5
RPL7	ribosomal protein L7	2.5
SRSF7	serine/arginine-rich splicing factor 7	2.5
RAB28	Jeck2013 ALT_ACCEPTOR, ALT_DONOR, coding, INTERNAL, intronic best transcript NM_004249	2.5
CDK6	cyclin-dependent kinase 6	2.49
NDUFA6	NADH dehydrogenase (ubiquinone) 1 alpha subcomplex, 6, 14kDa	2.49
MRPL40	mitochondrial ribosomal protein L40	2.49
TFPI2	tissue factor pathway inhibitor 2	2.48
NDUFB4	NADH dehydrogenase (ubiquinone) 1 beta subcomplex, 4, 15kDa	2.48
NUAK2	NUAK family, SNF1-like kinase, 2	2.47
LAP3	Transcript Identified by AceView, Entrez Gene ID(s) 51056	2.47
AATF	apoptosis antagonizing transcription factor	2.47
TPT1; SNORA31	tumor protein, translationally-controlled 1; small nucleolar RNA, H/ACA box 31	2.47
DYNLL1	dynein, light chain, LC8-type 1	2.47
RPS28	ribosomal protein S28	2.47
SMIM19	small integral membrane protein 19	2.47
LIPG	lipase, endothelial	2.46
RNF181	ring finger protein 181	2.46
AP2S1	adaptor-related protein complex 2 sigma 1 subunit	2.46
LSM3	LSM3 homolog, U6 small nuclear RNA and mRNA degradation associated	2.46
RIN2	Transcript Identified by AceView, Entrez Gene ID(s) 54453	2.46
TIMP1	TIMP metallopeptidase inhibitor 1	2.45
GNG5	guanine nucleotide binding protein (G protein), gamma 5	2.45
TMEM14C	transmembrane protein 14C	2.45
PRDX4	peroxiredoxin 4	2.45
CXCL10	chemokine (C-X-C motif) ligand 10	2.44
TRIB1	tribbles pseudokinase 1	2.44
IFITM3	interferon induced transmembrane protein 3	2.44
HIGD2A	HIG1 hypoxia inducible domain family, member 2A	2.44
MRPL51	mitochondrial ribosomal protein L51	2.44
RPS5	ribosomal protein S5	2.43
RPL17-C18orf32	RPL17-C18orf32 readthrough	2.43
GNG11	guanine nucleotide binding protein (G protein), gamma 11	2.43
PFDN5	prefoldin subunit 5	2.42
RPL19	ribosomal protein L19	2.42
POLR2I	polymerase (RNA) II (DNA directed) polypeptide I, 14.5kDa	2.42
RPS12	ribosomal protein S12	2.42
LY6K	lymphocyte antigen 6 complex, locus K	2.42
TNFRSF9	tumor necrosis factor receptor superfamily, member 9	2.41
RPS8; SNORD55; SNORD46; SNORD38A; SNORD38B	ribosomal protein S8; small nucleolar RNA, C/D box 55; small nucleolar RNA, C/D box 46; small nucleolar RNA, C/D box 38A; small nucleolar RNA, C/D box 38B	2.41
SP110	SP110 nuclear body protein	2.4
ZC3H12A; MIR6732	zinc finger CCCH-type containing 12A; microRNA 6732	2.4
TMSB10	thymosin beta 10	2.4
PSMB1	proteasome subunit beta 1	2.4
NDUFA4	NDUFA4, mitochondrial complex associated	2.4
PET100	PET100 homolog	2.4
MRPS18C	mitochondrial ribosomal protein S18C	2.4
HEBP2	heme binding protein 2	2.39
C11orf73	chromosome 11 open reading frame 73	2.39
KPNA1	Transcript Identified by AceView, Entrez Gene ID(s) 3836	2.39
BIRC3	Memczak2013 ANTISENSE, CDS, coding, INTERNAL best transcript NM_182962	2.38
DAD1	defender against cell death 1	2.38
PDE5A	phosphodiesterase 5A, cGMP-specific	2.37
HBEGF	heparin-binding EGF-like growth factor	2.37
MYL6	myosin light chain 6	2.37
CYCS	cytochrome c, somatic	2.37
NOP10	NOP10 ribonucleoprotein	2.37
GSTO1	glutathione S-transferase omega 1	2.37
DCTN3	dynactin 3 (p22)	2.37
MAP3K8	mitogen-activated protein kinase kinase kinase 8	2.36
C12orf75	chromosome 12 open reading frame 75	2.36
BOLA2; BOLA2B	bolA family member 2; bolA family member 2B	2.36
MRPL22	mitochondrial ribosomal protein L22	2.36
COMMD4	COMM domain containing 4	2.35
RPL32; SNORA7A	ribosomal protein L32; small nucleolar RNA, H/ACA box 7A	2.35
ACOT13	acyl-CoA thioesterase 13	2.35
POLR2K	polymerase (RNA) II (DNA directed) polypeptide K, 7.0kDa	2.34
TMEM14B	transmembrane protein 14B	2.34
BOLA3	bolA family member 3	2.34
VKORC1	vitamin K epoxide reductase complex subunit 1	2.34
EIF3F	eukaryotic translation initiation factor 3, subunit F	2.34
RPL39; SNORA69	ribosomal protein L39; small nucleolar RNA, H/ACA box 69	2.34
STOML2	stomatin (EPB72)-like 2	2.33
NDUFAF3	NADH dehydrogenase (ubiquinone) complex I, assembly factor 3	2.32
CCT6A	chaperonin containing TCP1, subunit 6A (zeta 1)	2.32
IMPDH2	IMP (inosine 5-monophosphate) dehydrogenase 2	2.32
ATP5O	ATP synthase, H+ transporting, mitochondrial F1 complex, O subunit	2.32
RPL36A	ribosomal protein L36a	2.32
PHPT1	phosphohistidine phosphatase 1	2.32
SUSD6	sushi domain containing 6	2.31
JAG1	jagged 1	2.31
DTX3L	deltex 3 like, E3 ubiquitin ligase	2.3
IRF9	interferon regulatory factor 9	2.3
RPL21	Homo sapiens ribosomal protein L21, mRNA (cDNA clone MGC:2150 IMAGE:3543702), complete cds.; Homo sapiens ribosomal protein L21, mRNA (cDNA clone MGC:4136 IMAGE:2964441), complete cds.; Homo sapiens ribosomal protein L21, mRNA (cDNA clone MGC:71252 IMAGE:6084268), complete cds.; Homo sapiens ribosomal protein L21, mRNA (cDNA clone MGC:88165 IMAGE:4281405), complete cds.; Homo sapiens ribosomal pr…	2.3
ETS2	v-ets avian erythroblastosis virus E26 oncogene homolog 2	2.29
NIFK	nucleolar protein interacting with the FHA domain of MKI67	2.29
IFI6	interferon, alpha-inducible protein 6	2.29
MMADHC	methylmalonic aciduria (cobalamin deficiency) cblD type, with homocystinuria	2.29
RPS25	ribosomal protein S25	2.29
MYEOV2	myeloma overexpressed 2	2.29
TCTEX1D2	Tctex1 domain containing 2	2.29
CDKN3	cyclin-dependent kinase inhibitor 3	2.29
SBNO2	strawberry notch homolog 2 (Drosophila)	2.28
NDUFS8; MIR4691; MIR7113	NADH dehydrogenase (ubiquinone) Fe-S protein 8, 23kDa (NADH-coenzyme Q reductase); microRNA 4691; microRNA 7113	2.28
RPL29	ribosomal protein L29	2.28
CUTA	cutA divalent cation tolerance homolog (E. coli)	2.28
RPL30	ribosomal protein L30	2.28
LIF	leukemia inhibitory factor	2.27
RPL9	ribosomal protein L9	2.27
TIMM8B	translocase of inner mitochondrial membrane 8 homolog B (yeast)	2.27
NDUFC2-KCTD14; NDUFC2; KCTD14	NDUFC2-KCTD14 readthrough; NADH dehydrogenase (ubiquinone) 1, subcomplex unknown, 2, 14.5kDa; potassium channel tetramerization domain containing 14	2.27
RPL11	ribosomal protein L11	2.27
POLR2H	polymerase (RNA) II (DNA directed) polypeptide H	2.27
CIB1	calcium and integrin binding 1 (calmyrin)	2.26
SNU13	SNU13 homolog, small nuclear ribonucleoprotein (U4/U6.U5)	2.26
MRPL23	mitochondrial ribosomal protein L23	2.26
CISD1	CDGSH iron sulfur domain 1	2.26
COX7C; MIR3607	cytochrome c oxidase subunit VIIc; microRNA 3607	2.26
RNF19B	ring finger protein 19B	2.25
RPP40	ribonuclease P/MRP 40kDa subunit	2.25
HINT1	histidine triad nucleotide binding protein 1	2.25
NDUFAF4	NADH dehydrogenase (ubiquinone) complex I, assembly factor 4	2.25
NDUFB2	NADH dehydrogenase (ubiquinone) 1 beta subcomplex, 2, 8kDa	2.25
CALM2	calmodulin 2 (phosphorylase kinase, delta)	2.25
SDF2	stromal cell-derived factor 2	2.24
RPS18	ribosomal protein S18	2.24
MRPL20	mitochondrial ribosomal protein L20	2.24
SLC7A2	solute carrier family 7 (cationic amino acid transporter, y+ system), member 2	2.23
RGS10	regulator of G-protein signaling 10	2.23
UQCRFS1	ubiquinol-cytochrome c reductase, Rieske iron-sulfur polypeptide 1	2.23
HEXB	hexosaminidase B (beta polypeptide)	2.23
UBA52	ubiquitin A-52 residue ribosomal protein fusion product 1	2.23
RPA3	replication protein A3	2.23
FBL	fibrillarin	2.22
RPL34	ribosomal protein L34	2.22
H2AFZ	H2A histone family, member Z	2.22
COX5B	cytochrome c oxidase subunit Vb	2.21
GPR3	G protein-coupled receptor 3	2.21
TIMM50	translocase of inner mitochondrial membrane 50 homolog (S. cerevisiae)	2.2
RPL26L1	ribosomal protein L26-like 1	2.2
CITED4	Cbp/p300-interacting transactivator, with Glu/Asp rich carboxy-terminal domain, 4	2.19
POLR2F; MIR4534; MIR6820	polymerase (RNA) II (DNA directed) polypeptide F; microRNA 4534; microRNA 6820	2.19
GMFG	glia maturation factor, gamma	2.19
C19orf70	chromosome 19 open reading frame 70	2.19
SFT2D1	SFT2 domain containing 1	2.19
RPL36AL	ribosomal protein L36a-like	2.19
SAT1	spermidine/spermine N1-acetyltransferase 1	2.18
PSMB8	proteasome subunit beta 8	2.18
RPL27A; SNORA3A; SNORA3B	ribosomal protein L27a; small nucleolar RNA, H/ACA box 3A; small nucleolar RNA, H/ACA box 3B	2.18
PIGC	phosphatidylinositol glycan anchor biosynthesis class C	2.18
RPS13; SNORD14B	ribosomal protein S13; small nucleolar RNA, C/D box 14B	2.18
ATP5H	ATP synthase, H+ transporting, mitochondrial Fo complex subunit D	2.18
RPL35A	ribosomal protein L35a	2.18
TEX30	testis expressed 30	2.18
PARP9	poly(ADP-ribose) polymerase family member 9	2.17
MRPS21	mitochondrial ribosomal protein S21	2.17
EIF3K	eukaryotic translation initiation factor 3, subunit K	2.17
TMEM126A	transmembrane protein 126A	2.17
TMEM261	transmembrane protein 261	2.17
SLC12A7	solute carrier family 12 (potassium/chloride transporter), member 7	2.16
BHLHE41	basic helix-loop-helix family, member e41	2.16
SERF2	small EDRK-rich factor 2	2.16
TOMM5	translocase of outer mitochondrial membrane 5 homolog (yeast)	2.16
NAGK	N-acetylglucosamine kinase	2.16
PFDN4	prefoldin subunit 4	2.16
NFKBIE	nuclear factor of kappa light polypeptide gene enhancer in B-cells inhibitor, epsilon	2.15
PARP14	poly(ADP-ribose) polymerase family member 14	2.15
NTMT1	N-terminal Xaa-Pro-Lys N-methyltransferase 1	2.15
SNORD102; SNORA27; RPL21	small nucleolar RNA, C/D box 102; small nucleolar RNA, H/ACA box 27; ribosomal protein L21	2.15
EIF3M	eukaryotic translation initiation factor 3, subunit M	2.15
RPL27	ribosomal protein L27	2.15
ATP2B1	ATPase, Ca++ transporting, plasma membrane 1	2.15
RPL31	ribosomal protein L31	2.15
SLC25A37	solute carrier family 25 (mitochondrial iron transporter), member 37	2.14
SAMD4A	sterile alpha motif domain containing 4A	2.14
KDM6B	lysine (K)-specific demethylase 6B	2.14
THOC7	THO complex 7	2.14
UBL5	ubiquitin-like 5	2.14
LONRF1	Transcript Identified by AceView, Entrez Gene ID(s) 91694	2.14
POLE4	polymerase (DNA-directed), epsilon 4, accessory subunit	2.13
MGST1	microsomal glutathione S-transferase 1	2.13
MRPL54	mitochondrial ribosomal protein L54	2.13
MYL6B	myosin light chain 6B	2.13
ATP5EP2	ATP synthase, H+ transporting, mitochondrial F1 complex, epsilon subunit pseudogene 2	2.13
TNFAIP8	tumor necrosis factor, alpha-induced protein 8	2.12
FOXO1	forkhead box O1	2.12
MCRS1	microspherule protein 1	2.12
HSPB1	heat shock 27kDa protein 1	2.12
EMC6	ER membrane protein complex subunit 6	2.12
RPLP1	ribosomal protein, large, P1	2.12
CTHRC1	collagen triple helix repeat containing 1	2.11
F2RL1	coagulation factor II (thrombin) receptor-like 1	2.11
RPL15	ribosomal protein L15	2.11
LAMC2	laminin, gamma 2	2.11
PRR23D2; PRR23D1	proline rich 23 domain containing 2; proline rich 23 domain containing 1	2.11
NINJ1	ninjurin 1	2.1
RPS7	ribosomal protein S7	2.1
C18orf32	chromosome 18 open reading frame 32	2.1
CLEC2B	C-type lectin domain family 2, member B	2.1
PSMA6	proteasome subunit alpha 6	2.09
UCHL3	ubiquitin C-terminal hydrolase L3	2.09
MRPS15	mitochondrial ribosomal protein S15	2.09
TAP1	transporter 1, ATP-binding cassette, sub-family B (MDR/TAP)	2.09
TFPT	TCF3 (E2A) fusion partner (in childhood Leukemia)	2.08
ATP5C1	ATP synthase, H+ transporting, mitochondrial F1 complex, gamma polypeptide 1	2.08
SEPW1	selenoprotein W, 1	2.08
DYNLRB1	dynein, light chain, roadblock-type 1	2.08
OST4	oligosaccharyltransferase complex subunit 4 (non-catalytic)	2.08
MINOS1	mitochondrial inner membrane organizing system 1	2.08
MSRB2	methionine sulfoxide reductase B2	2.07
RCAN1	regulator of calcineurin 1	2.07
KRTCAP2	keratinocyte associated protein 2	2.07
RPS15A	ribosomal protein S15a	2.07
CKLF; CKLF-CMTM1	chemokine-like factor; CKLF-CMTM1 readthrough	2.07
CENPW	centromere protein W	2.07
B2M	beta-2-microglobulin	2.06
ORMDL2	ORMDL sphingolipid biosynthesis regulator 2	2.06
PTTG1	pituitary tumor-transforming 1	2.05
HELZ2	helicase with zinc finger 2, transcriptional coactivator	2.05
RPL26	ribosomal protein L26	2.05
CD63	CD63 molecule	2.05
ANAPC16	anaphase promoting complex subunit 16	2.05
EMC7	ER membrane protein complex subunit 7	2.05
RPS27L	ribosomal protein S27-like	2.05
NDUFS5	NADH dehydrogenase (ubiquinone) Fe-S protein 5, 15kDa (NADH-coenzyme Q reductase)	2.05
MARCKSL1	MARCKS-like 1	2.05
PLAU	plasminogen activator, urokinase	2.04
DDT	D-dopachrome tautomerase	2.04
PSMB9	proteasome subunit beta 9	2.04
SLC26A4	solute carrier family 26 (anion exchanger), member 4	2.04
DUT	deoxyuridine triphosphatase	2.04
PPIA	peptidylprolyl isomerase A (cyclophilin A)	2.04
SELE	selectin E	2.03
PIGF	phosphatidylinositol glycan anchor biosynthesis class F	2.03
RPL5; SNORD21; SNORA66	ribosomal protein L5; small nucleolar RNA, C/D box 21; small nucleolar RNA, H/ACA box 66	2.03
PSENEN	presenilin enhancer gamma secretase subunit	2.03
POU2F2	POU class 2 homeobox 2	2.03
RUNX1	runt-related transcription factor 1	2.02
MRPS24	mitochondrial ribosomal protein S24	2.02
IL18BP	interleukin 18 binding protein	2.02
MEA1	male-enhanced antigen 1	2.02
RNF144B	ring finger protein 144B	2.02
PSMA7	proteasome subunit alpha 7	2.02
RPL38	ribosomal protein L38	2.02
SURF1	surfeit 1	2.02
MT3	metallothionein 3	2.02
LY96	lymphocyte antigen 96	2.02
PHF19	Transcript Identified by AceView, Entrez Gene ID(s) 26147	2.01
ELP5	elongator acetyltransferase complex subunit 5	2.01
CST3	cystatin C	2.01
SPCS1	signal peptidase complex subunit 1	2.01
IFT20	intraflagellar transport 20	2.01
RPS23	ribosomal protein S23	2.01
SAMD4A	Jeck2013 ALT_ACCEPTOR, ALT_DONOR, coding, INTERNAL, intronic best transcript NM_015589	2.01
NEURL4	neuralized E3 ubiquitin protein ligase 4	2.01
RPS29; RPL32P29	ribosomal protein S29; ribosomal protein L32 pseudogene 29	2
RPS27	ribosomal protein S27	2
C11orf98; LBHD1	chromosome 11 open reading frame 98; LBH domain containing 1	2
ARRDC3	arrestin domain containing 3	-2.01
NUDT6	nudix hydrolase 6	-2.01
COL6A3	collagen, type VI, alpha 3	-2.04
ANKRD1	ankyrin repeat domain 1 (cardiac muscle)	-2.06
GRHL1	grainyhead-like transcription factor 1	-2.07
MEF2A	myocyte enhancer factor 2A	-2.08
KLF4	Kruppel-like factor 4 (gut)	-2.08
SCN9A	sodium channel, voltage gated, type IX alpha subunit	-2.09
HEG1	heart development protein with EGF-like domains 1	-2.1
SYT15; ABC7-42404400C24.1	Homo sapiens synaptotagmin XV (SYT15), transcript variant a, mRNA.; Homo sapiens synaptotagmin XV (SYT15), transcript variant b, mRNA.; Homo sapiens synaptotagmin XV, mRNA (cDNA clone MGC:164845 IMAGE:40147906), complete cds.; Synaptotagmin-15 [Source:UniProtKB/Swiss-Prot;Acc:Q9BQS2]	-2.12
NDUFA10	NADH dehydrogenase (ubiquinone) 1 alpha subcomplex, 10, 42kDa	-2.13
LIN7C	lin-7 homolog C (C. elegans)	-2.13
FAM214B	family with sequence similarity 214, member B	-2.15
SLC12A6	solute carrier family 12 (potassium/chloride transporter), member 6	-2.18
GPR1	G protein-coupled receptor 1	-2.22
B4GALT4	UDP-Gal:betaGlcNAc beta 1,4- galactosyltransferase, polypeptide 4	-2.23
LPCAT4	lysophosphatidylcholine acyltransferase 4	-2.25
TP53INP1	tumor protein p53 inducible nuclear protein 1	-2.25
CNR1	cannabinoid receptor 1 (brain)	-2.28
MN1	meningioma (disrupted in balanced translocation) 1	-2.38
RPS6KA5	ribosomal protein S6 kinase, 90kDa, polypeptide 5	-2.38
FGF2	fibroblast growth factor 2 (basic)	-2.4
CCND3	Memczak2013 ALT_ACCEPTOR, ALT_DONOR, coding, INTERNAL, intronic best transcript NM_001136017	-2.4
SYT15	synaptotagmin XV	-2.41
PDGFRB	platelet-derived growth factor receptor, beta polypeptide	-2.47
CXCL13	chemokine (C-X-C motif) ligand 13	-2.56
TUFT1	tuftelin 1	-2.61
JAZF1	Memczak2013 ANTISENSE, coding, INTERNAL, intronic best transcript NM_175061	-2.66
LBH	limb bud and heart development	-2.67
MBOAT1	membrane bound O-acyltransferase domain containing 1	-3
KLF2	Kruppel-like factor 2	-3.02
PMAIP1	phorbol-12-myristate-13-acetate-induced protein 1	-3.09
IFI44	interferon-induced protein 44	-3.22
IFIT2	interferon-induced protein with tetratricopeptide repeats 2	-4.34

## Sheet: HK15 over WT 
Gene	Name	Fold Change- HK15 infected over WT infected HMEC-1
BLOC1S1	biogenesis of lysosomal organelles complex-1, subunit 1	6.33
CCL2	chemokine (C-C motif) ligand 2	4.32
C12orf57; RNU7-1	chromosome 12 open reading frame 57; RNA, U7 small nuclear 1	3.77
CDKN2A	cyclin-dependent kinase inhibitor 2A	3.59
PSMB3	proteasome subunit beta 3	3.4
MT1F	metallothionein 1F	3.35
TRAPPC5	trafficking protein particle complex 5	3.33
CDCP1	CUB domain containing protein 1	3.25
TCEB2	transcription elongation factor B (SIII), polypeptide 2 (18kDa, elongin B)	3.2
GTF2H5	general transcription factor IIH subunit 5	3.15
RPS15	ribosomal protein S15	3.13
MME	membrane metallo-endopeptidase	3.1
MT1A	metallothionein 1A	3.1
IL1RL1	interleukin 1 receptor-like 1	3.09
NDUFB11	NADH dehydrogenase (ubiquinone) 1 beta subcomplex, 11, 17.3kDa	3.04
UCHL1	ubiquitin C-terminal hydrolase L1	3.02
IL1B	interleukin 1 beta	2.99
MRPL36	mitochondrial ribosomal protein L36	2.98
PRDX5	peroxiredoxin 5	2.94
FAM96B	family with sequence similarity 96, member B	2.94
FAU	Finkel-Biskis-Reilly murine sarcoma virus (FBR-MuSV) ubiquitously expressed	2.94
CHCHD2	coiled-coil-helix-coiled-coil-helix domain containing 2	2.94
COMMD6	COMM domain containing 6	2.92
LAMTOR4	late endosomal/lysosomal adaptor, MAPK and MTOR activator 4	2.89
F2RL2	coagulation factor II (thrombin) receptor-like 2	2.88
NDUFA2	NADH dehydrogenase (ubiquinone) 1 alpha subcomplex, 2, 8kDa	2.87
PSG1	pregnancy specific beta-1-glycoprotein 1	2.86
UXT	ubiquitously expressed prefoldin like chaperone	2.86
CRYAB	crystallin alpha B	2.85
BOLA3	bolA family member 3	2.83
MGST3	microsomal glutathione S-transferase 3	2.83
TOMM7	translocase of outer mitochondrial membrane 7 homolog (yeast)	2.83
NDUFA7	NADH dehydrogenase (ubiquinone) 1 alpha subcomplex, 7, 14.5kDa	2.83
MT1G	metallothionein 1G	2.8
TSPO	translocator protein (18kDa)	2.8
TAGLN	transgelin	2.77
MGST1	microsomal glutathione S-transferase 1	2.77
UQCRQ	ubiquinol-cytochrome c reductase complex III subunit VII	2.76
FAM129A	family with sequence similarity 129, member A	2.75
COX8A	cytochrome c oxidase subunit VIIIA (ubiquitous)	2.75
MT1L	metallothionein 1L (gene/pseudogene)	2.75
RPL13; SNORD68	ribosomal protein L13; small nucleolar RNA, C/D box 68	2.74
MT1B; MT1CP	metallothionein 1B; metallothionein 1C, pseudogene	2.74
RPL10A	ribosomal protein L10a	2.74
SSR4	signal sequence receptor, delta	2.74
C12orf75	chromosome 12 open reading frame 75	2.72
MT1E	metallothionein 1E	2.66
S100A6	S100 calcium binding protein A6	2.66
TIMM13	translocase of inner mitochondrial membrane 13 homolog (yeast)	2.66
COX6A1	cytochrome c oxidase subunit VIa polypeptide 1	2.65
MRPL51	mitochondrial ribosomal protein L51	2.64
COX7A2	cytochrome c oxidase subunit VIIa polypeptide 2 (liver)	2.63
SYT9	synaptotagmin IX	2.62
RPL18A	ribosomal protein L18a	2.62
IGFBP3	insulin like growth factor binding protein 3	2.6
ATP5J2	ATP synthase, H+ transporting, mitochondrial Fo complex subunit F2	2.6
RBX1	ring-box 1, E3 ubiquitin protein ligase	2.59
NDUFA13	NADH dehydrogenase (ubiquinone) 1 alpha subcomplex, 13	2.58
IGFBP7	insulin like growth factor binding protein 7	2.57
RPLP2; SNORA52	ribosomal protein, large, P2; small nucleolar RNA, H/ACA box 52	2.57
UQCRH	ubiquinol-cytochrome c reductase hinge protein	2.56
RPS14	ribosomal protein S14	2.55
S100A13	S100 calcium binding protein A13	2.55
ROMO1	reactive oxygen species modulator 1	2.54
GSTM3	glutathione S-transferase mu 3 (brain)	2.53
MRPS12	mitochondrial ribosomal protein S12	2.53
SEC61B	Sec61 translocon beta subunit	2.52
NDUFB2	NADH dehydrogenase (ubiquinone) 1 beta subcomplex, 2, 8kDa	2.52
UQCR11	ubiquinol-cytochrome c reductase, complex III subunit XI	2.5
POLR2L	polymerase (RNA) II (DNA directed) polypeptide L, 7.6kDa	2.5
NDUFA3	NADH dehydrogenase (ubiquinone) 1 alpha subcomplex, 3, 9kDa	2.49
USMG5; MIR1307	up-regulated during skeletal muscle growth 5 homolog (mouse); microRNA 1307	2.47
RPS21	ribosomal protein S21	2.46
RPS17	ribosomal protein S17	2.46
NDUFA6	NADH dehydrogenase (ubiquinone) 1 alpha subcomplex, 6, 14kDa	2.46
ATP5G3	ATP synthase, H+ transporting, mitochondrial Fo complex subunit C3 (subunit 9)	2.46
SCG2	secretogranin II	2.45
TXNDC17	thioredoxin domain containing 17	2.45
SNRPD2	small nuclear ribonucleoprotein D2 polypeptide	2.44
COA6	cytochrome c oxidase assembly factor 6	2.44
RPS28	ribosomal protein S28	2.44
TMEM2	Transcript Identified by AceView, Entrez Gene ID(s) 23670	2.42
SSSCA1	Sjogren syndrome/scleroderma autoantigen 1	2.42
RPS16	ribosomal protein S16	2.41
RPL35	ribosomal protein L35	2.4
MT1X	metallothionein 1X	2.39
GSTP1	glutathione S-transferase pi 1	2.39
RPL18A; SNORA68	ribosomal protein L18a; small nucleolar RNA, H/ACA box 68	2.38
SNRPB	small nuclear ribonucleoprotein polypeptides B and B1	2.38
NDUFA11	NADH dehydrogenase (ubiquinone) 1 alpha subcomplex, 11, 14.7kDa	2.37
S100A11	S100 calcium binding protein A11	2.36
MT1IP	metallothionein 1I, pseudogene	2.36
TMEM14C	transmembrane protein 14C	2.36
COX6B1	cytochrome c oxidase subunit VIb polypeptide 1 (ubiquitous)	2.35
RPL10; SNORA70	ribosomal protein L10; small nucleolar RNA, H/ACA box 70	2.35
PSMA2	proteasome subunit alpha 2	2.35
C19orf53	chromosome 19 open reading frame 53	2.34
CDKN3	cyclin-dependent kinase inhibitor 3	2.34
ATP5J	ATP synthase, H+ transporting, mitochondrial Fo complex subunit F6	2.33
RPS26	ribosomal protein S26	2.32
MZT2B	mitotic spindle organizing protein 2B	2.32
MRPL40	mitochondrial ribosomal protein L40	2.31
UQCR10	ubiquinol-cytochrome c reductase, complex III subunit X	2.31
RPL9P7	ribosomal protein L9 pseudogene 7	2.31
NDUFA6	NADH dehydrogenase (ubiquinone) 1 alpha subcomplex, 6, 14kDa	2.31
SERF2	small EDRK-rich factor 2	2.3
PSMD9	proteasome 26S subunit, non-ATPase 9	2.3
C19orf33	chromosome 19 open reading frame 33	2.3
PSMB8	proteasome subunit beta 8	2.29
DYNLL1	dynein, light chain, LC8-type 1	2.29
DCTN3	dynactin 3 (p22)	2.29
RPS10	ribosomal protein S10	2.28
ICAM1	intercellular adhesion molecule 1	2.27
RPS12	ribosomal protein S12	2.27
ZCCHC9	zinc finger, CCHC domain containing 9	2.27
AATF	apoptosis antagonizing transcription factor	2.26
BOLA2B; BOLA2	bolA family member 2B; bolA family member 2	2.26
NDUFC2-KCTD14; NDUFC2; KCTD14	NDUFC2-KCTD14 readthrough; NADH dehydrogenase (ubiquinone) 1, subcomplex unknown, 2, 14.5kDa; potassium channel tetramerization domain containing 14	2.26
LAMTOR5	late endosomal/lysosomal adaptor, MAPK and MTOR activator 5	2.26
MRPS36	mitochondrial ribosomal protein S36	2.25
NDUFA4	NDUFA4, mitochondrial complex associated	2.25
MYL6B	myosin light chain 6B	2.25
PAG1	phosphoprotein membrane anchor with glycosphingolipid microdomains 1	2.24
NDUFB9	NADH dehydrogenase (ubiquinone) 1 beta subcomplex, 9, 22kDa	2.24
RPP21	ribonuclease P/MRP 21kDa subunit	2.24
SEC61G	Sec61 translocon gamma subunit	2.23
VAMP5	vesicle associated membrane protein 5	2.23
TMSB10	thymosin beta 10	2.22
NDUFA6	NADH dehydrogenase (ubiquinone) 1 alpha subcomplex, 6, 14kDa	2.22
TPT1; SNORA31	tumor protein, translationally-controlled 1; small nucleolar RNA, H/ACA box 31	2.22
LOX	lysyl oxidase	2.21
SOD1	superoxide dismutase 1, soluble	2.21
TEX30	testis expressed 30	2.21
GPR22	G protein-coupled receptor 22	2.21
SGIP1	SH3-domain GRB2-like (endophilin) interacting protein 1	2.2
POLR2H	polymerase (RNA) II (DNA directed) polypeptide H	2.2
DRAP1	DR1-associated protein 1 (negative cofactor 2 alpha)	2.19
NDUFB4	NADH dehydrogenase (ubiquinone) 1 beta subcomplex, 4, 15kDa	2.19
CDR1	cerebellar degeneration related protein 1	2.18
HINT1	histidine triad nucleotide binding protein 1	2.18
RPS26	Homo sapiens ribosomal protein S26, mRNA (cDNA clone MGC:27148 IMAGE:4807004), complete cds.; Homo sapiens ribosomal protein S26, mRNA (cDNA clone MGC:88201 IMAGE:6388128), complete cds.; Homo sapiens ribosomal protein S26, mRNA (cDNA clone MGC:104291 IMAGE:4287636), complete cds.; Homo sapiens ribosomal protein S26, mRNA (cDNA clone MGC:104292 IMAGE:6726218), complete cds.	2.18
MT1M	metallothionein 1M	2.18
UBL5	ubiquitin-like 5	2.18
CIB1	calcium and integrin binding 1 (calmyrin)	2.17
PFDN5	prefoldin subunit 5	2.17
HSPB1	heat shock 27kDa protein 1	2.17
BOLA2; BOLA2B	bolA family member 2; bolA family member 2B	2.17
NAGK	N-acetylglucosamine kinase	2.17
PRDX4	peroxiredoxin 4	2.17
TCF21	transcription factor 21	2.16
B2M	beta-2-microglobulin	2.16
GSTO1	glutathione S-transferase omega 1	2.16
ANAPC11	anaphase promoting complex subunit 11	2.16
GABRA3	gamma-aminobutyric acid (GABA) A receptor, alpha 3	2.15
PSMB1	proteasome subunit beta 1	2.15
ATP6V0B	ATPase, H+ transporting, lysosomal 21kDa, V0 subunit b	2.15
RPL39; SNORA69	ribosomal protein L39; small nucleolar RNA, H/ACA box 69	2.15
COX4I1	cytochrome c oxidase subunit IV isoform 1	2.15
MORN2	MORN repeat containing 2	2.15
RPS27L	ribosomal protein S27-like	2.14
NDUFV2	NADH dehydrogenase (ubiquinone) flavoprotein 2, 24kDa	2.14
RPS27A	ribosomal protein S27a	2.14
NDUFAB1	NADH dehydrogenase (ubiquinone) 1, alpha/beta subcomplex, 1, 8kDa	2.14
PTRHD1	peptidyl-tRNA hydrolase domain containing 1	2.14
LY6K	lymphocyte antigen 6 complex, locus K	2.14
PFN2	profilin 2	2.13
FIGN	fidgetin	2.13
TIMP1	TIMP metallopeptidase inhibitor 1	2.13
RPS27	ribosomal protein S27	2.13
STOML2	stomatin (EPB72)-like 2	2.13
NGFRAP1	nerve growth factor receptor (TNFRSF16) associated protein 1	2.13
UBA52	ubiquitin A-52 residue ribosomal protein fusion product 1	2.12
CYCS	cytochrome c, somatic	2.12
ACOT13	acyl-CoA thioesterase 13	2.12
C6orf48; SNORD52; SNORD48	chromosome 6 open reading frame 48; small nucleolar RNA, C/D box 52; small nucleolar RNA, C/D box 48	2.11
GNG5	guanine nucleotide binding protein (G protein), gamma 5	2.11
RPL19	ribosomal protein L19	2.11
SNRPC	small nuclear ribonucleoprotein polypeptide C	2.11
SDC1	syndecan 1	2.1
OSBPL6	oxysterol binding protein-like 6	2.1
NANS	N-acetylneuraminic acid synthase	2.1
COX5A	cytochrome c oxidase subunit Va	2.1
HEXB	hexosaminidase B (beta polypeptide)	2.09
RPL29	ribosomal protein L29	2.09
COX5B	cytochrome c oxidase subunit Vb	2.09
MRPL17	mitochondrial ribosomal protein L17	2.09
CLEC2B	C-type lectin domain family 2, member B	2.09
DAD1	defender against cell death 1	2.08
C14orf2	chromosome 14 open reading frame 2	2.08
RPL18	ribosomal protein L18	2.08
MTX1	metaxin 1	2.08
CCND2	cyclin D2	2.07
RPL8; MIR6850	ribosomal protein L8; microRNA 6850	2.07
PSMB4	proteasome subunit beta 4	2.07
MT1H	metallothionein 1H	2.07
ATP5G1	ATP synthase, H+ transporting, mitochondrial Fo complex subunit C1 (subunit 9)	2.07
RPL26L1	ribosomal protein L26-like 1	2.06
LRP6	LDL receptor related protein 6	2.06
ATP5O	ATP synthase, H+ transporting, mitochondrial F1 complex, O subunit	2.06
CALM2	calmodulin 2 (phosphorylase kinase, delta)	2.06
RPLP1	ribosomal protein, large, P1	2.06
RPL21	Homo sapiens ribosomal protein L21, mRNA (cDNA clone MGC:2150 IMAGE:3543702), complete cds.; Homo sapiens ribosomal protein L21, mRNA (cDNA clone MGC:4136 IMAGE:2964441), complete cds.; Homo sapiens ribosomal protein L21, mRNA (cDNA clone MGC:71252 IMAGE:6084268), complete cds.; Homo sapiens ribosomal protein L21, mRNA (cDNA clone MGC:88165 IMAGE:4281405), complete cds.; Homo sapiens ribosomal pr…	2.06
COPE	coatomer protein complex subunit epsilon	2.05
BANF1	barrier to autointegration factor 1	2.05
LSM3	LSM3 homolog, U6 small nuclear RNA and mRNA degradation associated	2.05
C14orf166	chromosome 14 open reading frame 166	2.05
SH2D4A	SH2 domain containing 4A	2.05
ISG15	ISG15 ubiquitin-like modifier	2.04
BCL2L12	BCL2-like 12 (proline rich)	2.04
SNRNP25	small nuclear ribonucleoprotein, U11/U12 25kDa subunit	2.04
MRPL27	mitochondrial ribosomal protein L27	2.04
RPS8; SNORD55; SNORD46; SNORD38A; SNORD38B	ribosomal protein S8; small nucleolar RNA, C/D box 55; small nucleolar RNA, C/D box 46; small nucleolar RNA, C/D box 38A; small nucleolar RNA, C/D box 38B	2.04
PHPT1	phosphohistidine phosphatase 1	2.04
OST4	oligosaccharyltransferase complex subunit 4 (non-catalytic)	2.04
TNFSF15	tumor necrosis factor (ligand) superfamily, member 15	2.03
PLPP4	phospholipid phosphatase 4	2.03
MRPS21	mitochondrial ribosomal protein S21	2.03
C18orf32	chromosome 18 open reading frame 32	2.03
RGS10	regulator of G-protein signaling 10	2.03
RPS7	ribosomal protein S7	2.03
TMEM258; MIR611	transmembrane protein 258; microRNA 611	2.03
RPL7	ribosomal protein L7	2.03
NAV3	neuron navigator 3	2.03
SNRPF	small nuclear ribonucleoprotein polypeptide F	2.03
TRMT112	tRNA methyltransferase 11-2 homolog (S. cerevisiae)	2.03
POLR2G	polymerase (RNA) II (DNA directed) polypeptide G	2.02
H2AFZ	H2A histone family, member Z	2.02
FIS1	fission, mitochondrial 1	2.02
RPS18	ribosomal protein S18	2.01
MCRS1	microspherule protein 1	2.01
PSG4	pregnancy specific beta-1-glycoprotein 4	2.01
PSG7	pregnancy specific beta-1-glycoprotein 7 (gene/pseudogene)	2.01
IFITM3	interferon induced transmembrane protein 3	2.01
GYPC	glycophorin C (Gerbich blood group)	2
RPS28	ribosomal protein S28	2
COL6A2	Jeck2013 ALT_ACCEPTOR, ALT_DONOR, coding, INTERNAL, intronic best transcript NM_058175	-2.03
ALDH2	aldehyde dehydrogenase 2 family (mitochondrial)	-2.05
LMLN	leishmanolysin-like (metallopeptidase M8 family)	-2.05
RAB30	RAB30, member RAS oncogene family	-2.06
KIDINS220	Transcript Identified by AceView, Entrez Gene ID(s) 57498; 100216337	-2.08
MMP2	matrix metallopeptidase 2	-2.09
ELF1	Transcript Identified by AceView, Entrez Gene ID(s) 1997; 100128628	-2.1
TFRC	Transcript Identified by AceView, Entrez Gene ID(s) 7037	-2.11
MPZL2	myelin protein zero-like 2	-2.12
NRP1	Transcript Identified by AceView, Entrez Gene ID(s) 8829	-2.12
PTPRB	protein tyrosine phosphatase, receptor type, B	-2.13
CXCL13	chemokine (C-X-C motif) ligand 13	-2.13
PIP5K1C	Zhang2013 ALT_ACCEPTOR, ALT_DONOR, coding, INTERNAL, intronic best transcript NM_012398	-2.14
FAM173B	Transcript Identified by AceView, Entrez Gene ID(s) 134145	-2.28
SSX4B; SSX4	synovial sarcoma, X breakpoint 4B; synovial sarcoma, X breakpoint 4	-2.35
UTY	ubiquitously transcribed tetratricopeptide repeat containing, Y-linked	-2.36
NDUFA10	NADH dehydrogenase (ubiquinone) 1 alpha subcomplex, 10, 42kDa	-2.37
ADGRA3	adhesion G protein-coupled receptor A3	-2.42
ST6GAL1	ST6 beta-galactosamide alpha-2,6-sialyltranferase 1	-2.42
NDRG4	NDRG family member 4	-2.55
FBLN5	fibulin 5	-2.63
CTPS2	Transcript Identified by AceView, Entrez Gene ID(s) 56474	-2.65
MBOAT1	membrane bound O-acyltransferase domain containing 1	-2.91
DDX3Y	DEAD (Asp-Glu-Ala-Asp) box helicase 3, Y-linked	-2.91
